# Supplementary material for: Expression of transglutaminase-2 (TGM2) in the prognosis of female invasive breast cancer
Source: BJC Rep. 2024 Jan 24;2:5. doi: 10.1038/s44276-023-00030-w (PMC11523935; doi:10.1038/s44276-023-00030-w)
Supplement: Supplementary file 2 — Supplementary_data [file 44276_2023_30_MOESM2_ESM.zip]

Archive with 4 entries (4 files):
- tg2_data_sup.csv
- __MACOSX/._tg2_data_sup.csv
- tg2_manuscript_analysis.r
- __MACOSX/._tg2_manuscript_analysis.r
