# Supplementary material for: Expression of transglutaminase-2 (TGM2) in the prognosis of female invasive breast cancer
Source: BJC Rep. 2024 Jan 24;2:5. doi: 10.1038/s44276-023-00030-w (PMC11523935; doi:10.1038/s44276-023-00030-w)
Supplement: Supplementary file 2 — Supplementary_data [file 44276_2023_30_MOESM2_ESM.zip › tg2_data_sup.csv]

index	age_diag	age_gp	censor	yr_enter	fu	hr_status	stage	nodes_pos	grade	size	tg2_status	tg2_stroma_status
1	69	[60,80)	0	5.1799998	15	0	2	NA	3	25	0	1
2	69	[60,80)	0	4.54	15	1	2	NA	NA	22	1	0
3	69	[60,80)	0	5.0999999	15	1	1	NA	2	14	0	1
4	69	[60,80)	0	3.6800001	15	1	2	3	2	25	0	0
5	67	[60,80)	0	5.3200002	15	1	2	NA	2	14.5	0	0
6	69	[60,80)	0	3.22	15	NA	1	NA	2	9.5	0	NA
7	69	[60,80)	0	3.0699999	15	1	1	0	2	10	0	1
8	69	[60,80)	1	2.77	13.05	1	2	0	2	40	0	NA
9	68	[60,80)	0	3.4300001	15	1	2	6	1	22	0	1
10	68	[60,80)	0	3.3	15	1	2	2	2	22	0	0
11	69	[60,80)	0	2.5799999	15	1	2	1	2	19	1	1
12	67	[60,80)	0	4.8499999	15	1	1	NA	2	13	1	1
13	68	[60,80)	0	3.28	15	1	2	0	2	26	0	0
14	68	[60,80)	1	3.3900001	3.8699999	0	2	0	3	25	0	0
15	69	[60,80)	0	2.6900001	15	1	2	1	2	21	1	1
16	68	[60,80)	0	3.0899999	15	1	1	0	2	4	1	NA
17	69	[60,80)	0	1.97	15	1	2	0	1	41	0	0
18	69	[60,80)	1	2.3699999	4.79	1	2	6	3	27	0	NA
19	68	[60,80)	0	3.02	15	1	1	NA	1	8	0	NA
20	68	[60,80)	0	3.1600001	15	1	1	0	3	12	1	NA
21	68	[60,80)	0	3.02	15	1	1	0	2	14	1	0
22	69	[60,80)	0	2.52	9.4399996	1	1	0	2	14	0	0
23	68	[60,80)	0	2.99	10.38	1	2	1	2	20	1	NA
24	68	[60,80)	0	3.27	15	1	1	0	2	12	1	NA
25	69	[60,80)	1	1.37	10.93	1	2	2	2	20	1	NA
26	66	[60,80)	0	4.4299998	6.0900002	NA	1	0	2	10	0	NA
27	68	[60,80)	0	1.74	13.19	1	2	0	2	30	1	NA
28	64	[60,80)	0	0.33000001	15	1	2	NA	2	34	1	0
29	68	[60,80)	0	2.01	15	0	NA	0	NA	30	1	NA
30	69	[60,80)	0	2.1099999	15	1	2	3	2	15	0	1
31	64	[60,80)	0	0.38999999	15	1	2	NA	3	35	1	NA
32	64	[60,80)	0	0.31999999	15	1	2	NA	NA	30	1	NA
33	67	[60,80)	1	3.3699999	4.54	1	2	15	3	26	0	1
34	69	[60,80)	0	1.22	15	1	2	1	2	28	1	NA
35	69	[60,80)	0	1.48	14.24	0	2	0	3	23	1	NA
36	66	[60,80)	0	4.0100002	15	1	2	0	3	24	0	NA
37	67	[60,80)	0	2.77	15	1	2	1	2	20	0	0
38	63	[60,80)	0	0.40000001	6.6700001	1	2	NA	1	25	0	0
39	63	[60,80)	0	1.14	15	1	2	NA	2	25	0	NA
40	63	[60,80)	1	0.70999998	3.1900001	0	2	NA	2	20	0	NA
41	67	[60,80)	0	2.75	15	1	2	1	2	9	0	1
42	68	[60,80)	0	1.87	15	1	1	0	2	19	0	0
43	69	[60,80)	0	2	11.61	1	1	0	2	16	0	NA
44	64	[60,80)	0	0.31	15	1	1	NA	2	20	0	NA
45	69	[60,80)	1	1.5599999	7.54	1	2	3	2	16	1	NA
46	68	[60,80)	0	1.79	15	1	2	0	2	40	0	NA
47	66	[60,80)	0	4.52	15	1	2	NA	2	15	0	1
48	69	[60,80)	0	1.5	14.87	1	1	0	NA	12	1	NA
49	69	[60,80)	0	1.4	10.75	0	2	0	3	38	0	1
50	64	[60,80)	0	0.38999999	15	1	1	NA	1	20	0	1
51	64	[60,80)	0	0.36000001	15	1	1	NA	3	15	0	NA
52	64	[60,80)	0	0.56999999	15	1	1	NA	1	13	0	0
53	64	[60,80)	0	0.75999999	15	0	2	NA	3	30	1	1
54	68	[60,80)	0	1.84	15	1	1	0	1	10	0	NA
55	67	[60,80)	0	2.3800001	15	0	2	0	3	26	0	1
56	63	[60,80)	0	0.38999999	15	1	1	NA	1	15	1	NA
57	69	[60,80)	0	1.12	9.1499996	1	2	2	2	23	0	0
58	68	[60,80)	0	1.49	15	1	1	0	1	17	1	1
59	64	[60,80)	NA	0.31	14.57	1	2	NA	NA	12	0	NA
60	65	[60,80)	0	3.99	15	1	1	0	1	15	0	NA
61	68	[60,80)	0	1.46	15	1	2	2	2	12	0	NA
62	64	[60,80)	0	0.44	15	1	1	NA	2	NA	0	0
63	66	[60,80)	0	3.51	15	1	1	NA	2	7	0	NA
64	66	[60,80)	0	3.1300001	15	1	1	NA	1	20	0	1
65	68	[60,80)	0	1.88	14.63	1	2	1	2	38	1	0
66	65	[60,80)	0	4.3499999	15	1	2	NA	2	20	0	1
67	68	[60,80)	0	1.71	15	1	2	2	2	10	1	NA
68	62	[60,80)	1	0.43000001	12.05	1	2	NA	3	22	0	NA
69	65	[60,80)	1	0.19	4.4200001	1	2	NA	2	22	0	NA
70	63	[60,80)	1	3.01	6.0900002	1	2	NA	2	35	1	NA
71	64	[60,80)	0	0.31	15	0	1	0	3	18	0	0
72	64	[60,80)	0	0.37	15	0	1	NA	NA	NA	0	NA
73	69	[60,80)	0	1.23	13.56	1	1	0	1	16	0	0
74	66	[60,80)	0	3.75	15	1	2	1	2	15	1	0
75	67	[60,80)	1	1.42	2.29	0	1	0	3	18	0	1
76	63	[60,80)	0	0.88999999	15	1	1	NA	1	13	0	NA
77	63	[60,80)	0	0.38999999	15	0	1	NA	1	10	1	1
78	62	[60,80)	0	0.63	8.79	1	1	NA	NA	18	0	NA
79	64	[60,80)	0	0.34	15	1	2	2	1	13	0	1
80	63	[60,80)	1	0.44	0.75	0	1	NA	3	17	0	NA
81	67	[60,80)	0	1.92	14.96	0	2	5	3	15	1	NA
82	62	[60,80)	0	0.95999998	9.5600004	1	2	NA	NA	18	0	0
83	67	[60,80)	0	2.53	13.27	1	2	3	2	NA	0	NA
84	65	[60,80)	0	3.01	15	1	2	1	2	13	0	1
85	64	[60,80)	1	0.36000001	5.5999999	1	2	NA	2	20	1	1
86	69	[60,80)	0	2.27	11.18	1	1	0	2	8	0	1
87	67	[60,80)	0	1.3200001	15	0	2	2	2	25	0	1
88	66	[60,80)	0	2.05	15	1	1	0	2	20	0	0
89	65	[60,80)	0	3.55	15	1	2	1	2	23	0	NA
90	62	[60,80)	0	0.36000001	15	0	1	NA	2	20	0	1
91	62	[60,80)	1	0.44	4.75	1	2	NA	2	38	0	1
92	68	[60,80)	0	1.72	14.24	1	NA	0	2	NA	1	NA
93	67	[60,80)	1	1.76	4.6399999	1	2	2	2	23	1	NA
94	62	[60,80)	1	0.55000001	1.58	0	1	NA	3	16	1	1
95	64	[60,80)	1	0.25	11.91	1	2	NA	2	30	1	1
96	64	[60,80)	0	0.27000001	15	0	3	NA	NA	20	0	1
97	63	[60,80)	0	0.43000001	15	1	2	NA	3	33	0	1
98	67	[60,80)	1	1.4400001	8.3900003	1	2	0	2	35	1	0
99	67	[60,80)	1	1.64	2.7	0	2	1	3	17	1	NA
100	64	[60,80)	0	0.5	15	1	1	0	1	13	0	0
101	66	[60,80)	0	2.5699999	15	1	2	1	1	17	0	0
102	62	[60,80)	0	0.75999999	15	1	2	NA	1	13	0	0
103	63	[60,80)	1	1.72	5.3000002	1	1	NA	NA	NA	0	NA
104	68	[60,80)	0	1.49	13.73	1	1	0	NA	13	0	0
105	62	[60,80)	0	0.31	15	1	1	NA	1	11	1	NA
106	63	[60,80)	NA	0.34999999	8.1700001	1	2	NA	NA	35	0	0
107	67	[60,80)	0	1.4299999	14.28	1	1	0	3	16	1	NA
108	68	[60,80)	0	1.61	13.85	1	1	0	3	12	0	0
109	61	[60,80)	1	0.54000002	14.54	1	2	NA	1	21	0	NA
110	64	[60,80)	1	0.47999999	5.5599999	1	2	0	3	30	0	1
111	63	[60,80)	0	0.38	15	0	1	0	3	NA	0	NA
112	63	[60,80)	1	0.46000001	11.24	0	2	NA	3	14	0	0
113	68	[60,80)	0	1.67	13.88	1	1	0	1	17	0	NA
114	68	[60,80)	0	1.25	4.6599998	1	2	0	3	26	0	1
115	62	[60,80)	1	0.76999998	1.9	1	1	NA	1	17	0	1
116	68	[60,80)	0	1.1900001	13.26	1	1	0	2	10	0	1
117	63	[60,80)	1	0.31999999	2.4000001	0	1	NA	NA	50	0	NA
118	63	[60,80)	0	0.49000001	15	1	1	0	1	10	0	NA
119	64	[60,80)	0	0.58999997	13.19	1	1	NA	NA	11	0	1
120	69	[60,80)	0	1.65	12.79	NA	2	NA	2	25	1	NA
121	62	[60,80)	0	0.38999999	15	1	1	NA	3	15	1	NA
122	68	[60,80)	1	1.11	3.47	1	1	0	2	12	1	0
123	61	[60,80)	0	0.51999998	15	0	1	NA	2	9	0	1
124	69	[60,80)	0	1.8	2.76	1	1	0	1	9	0	NA
125	64	[60,80)	0	1.11	15	0	2	3	3	30	1	NA
126	68	[60,80)	0	1.16	6.5999999	1	2	0	3	25	0	NA
127	64	[60,80)	0	0.56999999	15	1	2	1	2	16	0	0
128	63	[60,80)	0	0.34	11.21	1	2	0	3	20	0	1
129	67	[60,80)	0	2	10.73	1	2	1	2	NA	1	NA
130	68	[60,80)	0	2.3099999	12.85	1	2	2	2	35	0	NA
131	67	[60,80)	0	2.0699999	7.29	1	2	0	NA	20	0	1
132	67	[60,80)	0	1.28	13.92	1	2	0	3	45	0	0
133	63	[60,80)	0	0.33000001	15	1	2	3	NA	18	0	0
134	62	[60,80)	0	0.36000001	6.1100001	1	1	NA	3	20	0	NA
135	63	[60,80)	0	0.30000001	2.8099999	1	1	NA	2	18	0	NA
136	60	[60,80)	1	4.7600002	7.0599999	0	2	1	3	35	0	NA
137	68	[60,80)	0	1.55	4.7600002	1	2	NA	3	13	1	NA
138	64	[60,80)	1	0.47	12.82	1	1	NA	NA	NA	0	1
139	60	[60,80)	0	0.67000002	15	1	NA	NA	NA	NA	0	NA
140	62	[60,80)	0	0.28	15	1	1	NA	2	10	1	1
141	61	[60,80)	1	0.56	8.54	1	1	NA	3	15	1	NA
142	68	[60,80)	1	1.47	2.95	0	1	0	3	NA	0	NA
143	64	[60,80)	0	3.1600001	15	1	1	0	2	16	0	NA
144	62	[60,80)	1	1.25	14.66	1	1	NA	1	5	0	NA
145	62	[60,80)	0	0.67000002	15	1	1	NA	1	20	1	0
146	61	[60,80)	0	0.56999999	15	1	1	NA	1	10.5	0	1
147	64	[60,80)	0	0.40000001	15	1	2	0	1	NA	0	0
148	67	[60,80)	0	2.1600001	13.88	1	NA	0	2	NA	1	NA
149	64	[60,80)	0	2.0699999	15	1	2	0	1	21	0	NA
150	62	[60,80)	0	0.34	14.83	1	1	0	3	19	0	0
151	64	[60,80)	0	0.33000001	15	1	2	1	3	20	0	0
152	62	[60,80)	0	0.20999999	15	1	2	0	3	23	0	NA
153	67	[60,80)	0	1.2	13.88	1	2	1	2	11	0	0
154	64	[60,80)	0	0.66000003	15	1	2	5	3	25	0	1
155	65	[60,80)	1	1.5700001	5.5900002	0	2	0	3	30	1	1
156	62	[60,80)	1	0.31	1.65	1	2	2	3	17	0	1
157	64	[60,80)	0	2.8	3.03	1	1	0	1	12	0	NA
158	64	[60,80)	0	1.08	15	1	2	4	3	15	0	1
159	62	[60,80)	1	0.41	13.24	1	2	NA	3	4	0	NA
160	62	[60,80)	0	0.5	14.76	1	2	NA	2	24	0	0
161	64	[60,80)	1	0.94	4.2800002	1	2	28	NA	NA	0	1
162	66	[60,80)	0	1.13	13.8	0	2	2	3	16	0	1
163	65	[60,80)	0	2.4000001	14.88	1	2	0	3	30	0	NA
164	64	[60,80)	0	1.86	15	1	1	0	3	20	1	1
165	65	[60,80)	1	1.34	5.23	0	2	5	2	14	0	1
166	60	[60,80)	0	0.70999998	15	1	1	NA	1	11	1	0
167	63	[60,80)	NA	3.5599999	14.17	0	2	1	3	19	1	NA
168	69	[60,80)	0	1.51	11.14	1	2	1	3	21	0	NA
169	68	[60,80)	1	1.42	4.3499999	0	1	0	2	12	1	NA
170	63	[60,80)	0	8.2700005	15	1	2	0	2	25	1	1
171	61	[60,80)	0	0.38	15	1	1	NA	1	10	0	0
172	61	[60,80)	0	0.31	15	1	2	NA	2	10	1	NA
173	63	[60,80)	0	3.95	15	1	2	1	2	26	0	0
174	63	[60,80)	1	0.36000001	14.98	1	2	0	2	35	1	1
175	69	[60,80)	0	1.55	11.44	1	1	0	2	18	0	NA
176	63	[60,80)	0	0.88999999	15	1	1	0	3	12	0	1
177	64	[60,80)	0	0.56	15	1	2	3	2	30	0	NA
178	69	[60,80)	0	2.3399999	11.41	1	1	0	2	13	0	NA
179	68	[60,80)	0	1.92	7.3299999	1	1	0	2	15	1	NA
180	69	[60,80)	0	2.3900001	10.96	1	1	0	2	9	0	NA
181	65	[60,80)	0	1.11	14.8	1	2	0	1	28	1	NA
182	61	[60,80)	0	0.41	15	1	1	NA	2	NA	0	0
183	68	[60,80)	0	1.49	11.6	0	2	7	3	25	0	NA
184	68	[60,80)	0	0.99000001	12.36	1	2	NA	3	22	1	NA
185	61	[60,80)	1	0.40000001	7.5700002	1	2	NA	NA	20	1	NA
186	61	[60,80)	0	0.36000001	7.46	0	1	NA	2	14	0	NA
187	66	[60,80)	0	2.3399999	14.48	1	1	0	3	15	0	NA
188	60	[60,80)	0	1.13	15	1	2	NA	NA	22	0	0
189	64	[60,80)	0	2.3399999	15	1	1	0	3	16	1	1
190	62	[60,80)	0	0.41999999	15	1	2	NA	1	14	0	0
191	60	[60,80)	1	0.38999999	12.23	1	2	NA	2	6	0	1
192	67	[60,80)	0	1.55	12.42	1	2	1	3	19	0	NA
193	60	[60,80)	1	0.91000003	3.5799999	1	2	NA	2	35	0	NA
194	61	[60,80)	0	0.36000001	15	0	NA	NA	3	11.5	0	1
195	61	[60,80)	1	0.23	5.02	1	1	0	1	12	0	0
196	61	[60,80)	0	0.47999999	15	1	1	NA	2	11	1	1
197	66	[60,80)	1	1.48	7.1500001	1	1	0	3	14	1	1
198	69	[60,80)	0	1.3	10.93	1	2	0	2	27	0	NA
199	67	[60,80)	0	1.39	13.06	1	2	0	2	22	0	NA
200	69	[60,80)	0	1.9299999	11.03	1	2	3	2	17	1	NA
201	59	[50,60)	1	0.56999999	7.6500001	1	2	NA	1	NA	1	0
202	63	[60,80)	0	0.41	15	1	1	0	2	10	1	1
203	59	[50,60)	0	0.33000001	15	NA	1	NA	2	15	0	NA
204	69	[60,80)	0	1.88	10.45	1	2	0	2	18	0	NA
205	67	[60,80)	0	2.46	12.03	1	2	0	2	33	1	NA
206	62	[60,80)	0	2.99	15	0	1	0	2	15	1	NA
207	64	[60,80)	0	1.09	15	1	1	0	2	8	0	1
208	66	[60,80)	1	1.45	1.71	1	4	0	1	18	0	0
209	62	[60,80)	0	0.51999998	15	1	2	NA	2	2.4000001	1	NA
210	60	[60,80)	0	0.34999999	15	0	2	NA	3	40	1	1
211	63	[60,80)	0	2.8599999	15	1	2	1	1	9	1	1
212	63	[60,80)	0	3.6199999	15	1	2	0	2	13	1	NA
213	66	[60,80)	0	1.45	13.88	1	1	0	1	12	0	1
214	63	[60,80)	0	3.6600001	15	0	2	3	3	20	0	1
215	63	[60,80)	0	0.43000001	15	0	1	0	3	10	1	NA
216	66	[60,80)	0	1.1900001	13.63	1	1	0	2	11	0	1
217	69	[60,80)	0	2.1900001	10.47	1	1	NA	1	7	0	NA
218	59	[50,60)	0	0.31	13.71	0	2	NA	3	41	1	1
219	64	[60,80)	0	1.1	15	1	2	3	2	12	1	NA
220	62	[60,80)	NA	0.37	0.56	1	2	14	3	17	0	1
221	61	[60,80)	0	0.38	11.95	1	1	NA	1	10	0	0
222	66	[60,80)	0	1.5599999	13.67	1	1	0	1	11	0	0
223	64	[60,80)	0	2.73	6.1199999	1	1	NA	NA	NA	0	NA
224	69	[60,80)	0	1.5700001	6.7600002	1	2	1	2	15	1	NA
225	64	[60,80)	0	2.4100001	15	1	NA	NA	NA	22	1	0
226	59	[50,60)	0	0.54000002	15	1	2	NA	3	22	1	1
227	64	[60,80)	0	2	11.55	1	NA	0	3	22	1	NA
228	62	[60,80)	0	0.62	15	1	2	2	2	23	0	1
229	61	[60,80)	0	0.46000001	15	0	2	NA	3	30	1	1
230	64	[60,80)	1	2.3599999	7.29	1	3	10	NA	NA	0	1
231	59	[50,60)	0	0.41999999	15	1	2	NA	NA	22	0	NA
232	62	[60,80)	0	0.36000001	10.52	1	1	0	1	12	1	1
233	63	[60,80)	0	0.54000002	12.78	NA	2	NA	3	15	0	1
234	65	[60,80)	0	1.46	14.29	1	2	0	3	21	0	NA
235	63	[60,80)	0	1.8200001	14.51	1	2	1	2	17	0	0
236	65	[60,80)	0	1.36	14.49	0	2	0	3	37	1	NA
237	59	[50,60)	0	0.38	15	0	2	NA	3	25	1	NA
238	62	[60,80)	0	0.38999999	15	1	1	NA	2	17	0	NA
239	66	[60,80)	0	1.84	7.96	1	3	23	2	58	0	NA
240	66	[60,80)	0	1.3099999	13.42	1	1	0	1	14	0	NA
241	65	[60,80)	0	1.86	13.98	1	1	0	1	8	0	0
242	66	[60,80)	1	1.1900001	4.23	1	1	0	3	18	0	1
243	60	[60,80)	0	0.51999998	15	1	1	NA	1	20	0	0
244	68	[60,80)	1	1.3099999	6.54	1	1	0	3	18	1	NA
245	67	[60,80)	0	1.3200001	12.23	1	2	5	3	50	0	NA
246	65	[60,80)	0	1.0599999	13.5	1	1	0	1	17	0	1
247	60	[60,80)	0	0.44	15	1	2	NA	2	28	0	NA
248	67	[60,80)	0	1.74	12.04	1	2	2	2	13	0	NA
249	68	[60,80)	0	1.78	10.87	1	1	0	1	7	0	NA
250	63	[60,80)	0	2.1300001	15	1	1	0	1	6.5	1	NA
251	67	[60,80)	0	2.22	11.83	1	2	0	2	22	0	NA
252	60	[60,80)	0	0.40000001	15	1	1	NA	1	17	0	1
253	66	[60,80)	1	0.93000001	1.63	1	1	NA	1	11	1	NA
254	64	[60,80)	0	1.83	11.7	1	2	1	2	15	0	NA
255	60	[60,80)	0	0.47999999	15	1	1	NA	1	12	0	1
256	62	[60,80)	1	0.36000001	6.3099999	0	2	10	3	20	0	0
257	59	[50,60)	1	0.54000002	2.74	1	2	NA	3	27	0	1
258	58	[50,60)	1	0.44	2.3399999	0	2	NA	3	30	0	NA
259	64	[60,80)	0	1.66	14.28	0	1	0	1	NA	1	NA
260	59	[50,60)	1	0.34999999	2.1099999	1	NA	NA	2	30	0	NA
261	65	[60,80)	0	1.17	10.72	1	1	0	2	8	0	0
262	60	[60,80)	0	0.33000001	15	1	1	NA	1	10	1	1
263	58	[50,60)	0	0.37	11.2	1	1	NA	3	10	0	0
264	63	[60,80)	0	1.49	15	0	2	1	3	18	1	NA
265	60	[60,80)	0	0.34	15	1	1	0	1	18	0	NA
266	60	[60,80)	0	0.36000001	15	0	2	NA	3	35	1	1
267	60	[60,80)	0	0.38	15	0	1	NA	3	15	1	NA
268	59	[50,60)	0	0.41	15	1	2	NA	NA	25	0	NA
269	60	[60,80)	0	0.51999998	15	1	1	NA	2	12	0	0
270	62	[60,80)	0	0.49000001	15	1	2	0	2	24	0	NA
271	59	[50,60)	0	0.33000001	15	1	1	NA	2	10	0	NA
272	60	[60,80)	1	0.37	7.1700001	1	2	NA	2	19	0	NA
273	67	[60,80)	0	0.94	6.6900001	1	1	0	3	13	0	NA
274	68	[60,80)	NA	1.92	3.9300001	1	2	11	2	29	0	NA
275	61	[60,80)	0	0.31	15	1	2	0	1	22	1	NA
276	58	[50,60)	0	0.44999999	15	0	1	NA	3	20	0	1
277	59	[50,60)	0	1.03	10.92	1	1	NA	2	18	0	NA
278	61	[60,80)	1	0.33000001	1.75	0	2	3	3	11	1	1
279	61	[60,80)	0	0.46000001	15	1	1	0	2	11	0	0
280	60	[60,80)	0	0.34	15	0	2	NA	2	12	1	NA
281	62	[60,80)	0	0.56999999	15	1	2	0	3	25	0	NA
282	60	[60,80)	0	0.28999999	15	1	2	5	2	18	1	1
283	63	[60,80)	1	2.3900001	8.3900003	1	2	1	2	11	0	1
284	62	[60,80)	0	3.5899999	15	1	1	0	2	41	0	NA
285	61	[60,80)	0	0.44	15	1	2	1	2	17	0	NA
286	58	[50,60)	1	0.82999998	7.1999998	1	2	NA	NA	15	1	0
287	65	[60,80)	1	1.13	9.46	0	1	0	3	17	1	1
288	62	[60,80)	1	2.0999999	12.59	1	2	7	3	20	1	NA
289	58	[50,60)	1	0.47	10.41	1	1	NA	NA	15	0	1
290	67	[60,80)	0	1.5	11.28	1	2	0	3	28	1	NA
291	66	[60,80)	0	1.63	12.41	0	1	NA	NA	10	1	NA
292	59	[50,60)	0	0.58999997	15	1	1	NA	1	15	0	0
293	66	[60,80)	0	1.8	12.4	1	2	1	1	14	1	NA
294	62	[60,80)	1	2.2	12.01	1	2	2	3	30	1	NA
295	63	[60,80)	0	0.81999999	15	1	2	1	2	13	0	1
296	59	[50,60)	0	0.60000002	15	1	1	NA	1	14	1	NA
297	61	[60,80)	0	0.28	15	1	1	0	2	12	1	1
298	59	[50,60)	0	0.33000001	15	1	NA	NA	NA	NA	0	0
299	63	[60,80)	0	1.8	14.67	0	1	0	3	12	1	1
300	62	[60,80)	0	0.72000003	15	1	NA	NA	2	9	0	NA
301	63	[60,80)	0	2.0999999	15	1	1	0	1	20	0	NA
302	63	[60,80)	0	0.89999998	14.58	0	1	0	3	10	0	1
303	59	[50,60)	0	0.54000002	15	1	1	NA	2	12	0	0
304	61	[60,80)	0	4.8299999	15	1	1	0	1	12	1	NA
305	60	[60,80)	0	0.40000001	15	0	1	0	3	20	1	NA
306	61	[60,80)	0	2.47	15	1	1	0	2	18	1	NA
307	67	[60,80)	0	1.3200001	10.26	1	1	0	2	18	0	NA
308	61	[60,80)	1	0.80000001	11.5	1	2	1	2	30	0	1
309	67	[60,80)	0	1.85	10.66	0	1	NA	3	2.5	1	NA
310	65	[60,80)	0	1.8200001	12.47	1	1	0	1	8	0	NA
311	68	[60,80)	0	1.99	10.08	1	2	2	2	30	1	NA
312	63	[60,80)	0	1.23	14.29	1	2	5	2	NA	1	NA
313	62	[60,80)	0	1.0599999	12.32	1	1	NA	2	10	1	NA
314	60	[60,80)	0	0.43000001	15	1	NA	NA	1	30	1	NA
315	60	[60,80)	0	3.3699999	15	1	1	0	1	13	0	NA
316	61	[60,80)	0	0.54000002	15	1	2	0	2	23	0	0
317	65	[60,80)	0	1.55	12.44	1	1	0	2	14	0	NA
318	60	[60,80)	0	3.47	15	1	2	0	1	22	1	NA
319	57	[50,60)	0	0.36000001	15	0	2	NA	NA	30	0	NA
320	61	[60,80)	0	0.75	15	1	NA	NA	NA	6	1	0
321	67	[60,80)	0	2.04	10.28	NA	2	0	1	28	0	NA
322	63	[60,80)	0	1.37	14.48	0	1	0	3	7	0	NA
323	65	[60,80)	0	2.1099999	12.79	0	1	0	3	17	0	NA
324	62	[60,80)	1	2.1500001	12.55	0	3	1	2	NA	0	NA
325	60	[60,80)	0	0.33000001	15	1	2	2	1	15.3	0	NA
326	67	[60,80)	0	1.55	10.33	1	1	0	2	15	1	NA
327	62	[60,80)	0	1.05	15	0	1	NA	NA	25	1	1
328	63	[60,80)	1	1.28	2.73	1	2	6	2	27	0	NA
329	61	[60,80)	0	1.0599999	15	1	1	0	3	20	0	0
330	61	[60,80)	0	3.55	15	1	2	3	NA	35	0	NA
331	61	[60,80)	0	0.41	15	1	1	0	2	8	0	NA
332	64	[60,80)	1	1.23	8.0299997	1	2	3	2	31	1	NA
333	59	[50,60)	0	1.5700001	15	1	NA	NA	NA	20	1	1
334	59	[50,60)	0	1.02	15	0	2	2	3	14	0	1
335	65	[60,80)	0	1.62	11.75	1	2	NA	1	22	0	NA
336	60	[60,80)	1	0.56	9.75	1	1	0	2	14	0	1
337	64	[60,80)	0	1.52	7.2600002	0	2	1	2	NA	1	NA
338	65	[60,80)	1	1.77	6.1500001	1	1	0	2	13	0	NA
339	58	[50,60)	0	0.87	15	1	2	NA	2	20	0	NA
340	67	[60,80)	1	1.42	7.4499998	1	3	49	2	40	1	NA
341	62	[60,80)	0	1.11	14.87	1	2	0	3	22	0	NA
342	63	[60,80)	0	1.49	14.26	1	1	0	3	9	1	1
343	60	[60,80)	0	0.56	15	1	2	0	2	30	0	NA
344	61	[60,80)	0	0.79000002	15	1	2	1	1	10	0	0
345	59	[50,60)	0	0.41999999	15	1	1	0	2	12	0	1
346	62	[60,80)	1	1.77	1.8	0	2	3	3	26	1	NA
347	59	[50,60)	1	0.38999999	5.25	0	2	1	2	25	0	NA
348	60	[60,80)	0	0.44999999	15	1	2	1	3	18	0	0
349	66	[60,80)	0	1.34	10.97	1	1	0	2	13	0	NA
350	57	[50,60)	1	0.34	3.0799999	1	2	NA	3	16.1	1	NA
351	59	[50,60)	0	0.23	15	1	1	NA	2	18	1	0
352	64	[60,80)	0	1.11	13.01	0	1	0	2	12	0	1
353	56	[50,60)	0	0.37	15	1	1	NA	2	NA	0	0
354	67	[60,80)	0	1.42	9.8400002	1	2	1	3	30	0	NA
355	61	[60,80)	1	0	4.5300002	1	1	0	3	19	0	0
356	60	[60,80)	0	2.6099999	15	1	2	0	2	22	1	1
357	64	[60,80)	0	1.03	12.07	1	1	0	1	NA	0	1
358	59	[50,60)	0	0.37	15	1	2	NA	2	13	1	0
359	66	[60,80)	0	1.8	10.46	0	2	1	3	23	1	NA
360	58	[50,60)	1	0.55000001	3.45	1	4	NA	3	22	0	0
361	62	[60,80)	0	2.1199999	14.76	1	2	0	2	25	0	NA
362	61	[60,80)	0	1	15	1	2	0	2	24	0	NA
363	61	[60,80)	0	2.6400001	7	1	1	0	1	6	0	1
364	58	[50,60)	0	0.63	15	1	2	NA	2	25	0	0
365	59	[50,60)	1	0.36000001	2.25	0	2	7	2	40	0	NA
366	62	[60,80)	0	1.1799999	14.32	0	1	0	2	NA	0	NA
367	60	[60,80)	0	1.02	15	1	1	NA	2	17	0	1
368	67	[60,80)	1	1.6	8.3599997	1	1	0	2	17	0	NA
369	63	[60,80)	1	1.71	12.61	1	2	2	3	25	0	NA
370	58	[50,60)	1	0.47999999	10.5	1	2	NA	2	38	0	NA
371	62	[60,80)	0	1.63	14.65	1	2	1	1	NA	0	NA
372	58	[50,60)	0	0.30000001	15	1	1	NA	2	20	1	0
373	60	[60,80)	0	0.44	15	1	1	0	2	14	0	1
374	58	[50,60)	0	0.52999997	15	1	2	NA	2	11	1	0
375	61	[60,80)	0	0.67000002	15	1	2	1	2	22	0	1
376	59	[50,60)	0	0.47999999	15	1	2	2	1	10	1	1
377	59	[50,60)	0	0.36000001	15	0	2	0	2	25	0	NA
378	59	[50,60)	1	0.36000001	1.36	0	2	0	3	39	0	1
379	66	[60,80)	0	1.3	10.42	1	1	0	2	10	1	NA
380	61	[60,80)	0	1.77	15	1	NA	NA	NA	15	1	NA
381	63	[60,80)	1	1.23	3.0999999	1	2	15	2	40	0	1
382	57	[50,60)	1	0.31	4.1100001	1	1	NA	2	17	1	0
383	56	[50,60)	1	0.44999999	4.6799998	0	1	NA	1	10	1	0
384	60	[60,80)	0	0.83999997	15	0	1	0	3	15	0	0
385	58	[50,60)	0	0.38	15	1	1	0	2	9.1000004	1	1
386	62	[60,80)	0	1.4	14.02	1	1	0	3	10.3	1	NA
387	65	[60,80)	0	2.05	11.14	0	2	5	3	22	1	NA
388	60	[60,80)	0	2.0899999	15	1	2	0	2	NA	0	0
389	64	[60,80)	0	1.8200001	12.54	1	1	0	3	9	1	NA
390	63	[60,80)	0	1.01	12.97	1	1	0	2	11	0	0
391	62	[60,80)	0	0.94999999	14.29	1	1	0	2	14	1	NA
392	59	[50,60)	0	0.41	15	1	2	0	2	22	1	0
393	63	[60,80)	1	1.0700001	12.93	1	2	2	2	14	0	0
394	66	[60,80)	0	1.92	10.07	1	2	1	3	18	0	NA
395	60	[60,80)	0	2.6800001	15	1	1	0	1	14	0	NA
396	62	[60,80)	0	1.3200001	14.26	1	2	0	2	25	0	NA
397	66	[60,80)	0	2.1700001	10.3	1	1	0	2	14	1	NA
398	63	[60,80)	0	1.13	12.75	0	1	0	3	14	1	1
399	62	[60,80)	0	1.35	13.65	1	1	0	2	15	0	0
400	61	[60,80)	0	1.02	14.63	1	2	3	2	22	1	0
401	57	[50,60)	0	0.50999999	15	0	1	NA	2	20	0	1
402	66	[60,80)	0	1.75	9.6300001	1	2	1	2	19	0	NA
403	61	[60,80)	0	1.92	14.78	0	1	0	3	6	1	NA
404	61	[60,80)	1	2.1900001	9.0699997	1	2	0	2	24	0	1
405	66	[60,80)	0	1.8099999	9.5699997	1	1	0	1	20	0	NA
406	60	[60,80)	0	0.41999999	15	1	1	0	2	9	0	0
407	62	[60,80)	0	1.71	14.14	1	1	0	2	14	0	1
408	60	[60,80)	0	3.1300001	15	1	2	1	2	11	0	NA
409	61	[60,80)	1	2.28	10.15	1	2	0	2	24	0	NA
410	62	[60,80)	0	1.38	14.22	1	1	0	1	20	0	0
411	60	[60,80)	0	2.1600001	8.6700001	1	1	0	2	4	0	1
412	56	[50,60)	0	0.38999999	15	1	2	NA	2	20	1	0
413	57	[50,60)	0	0.43000001	15	0	1	NA	NA	10	0	NA
414	65	[60,80)	1	1.95	4.1900001	1	3	5	2	100	0	NA
415	64	[60,80)	0	1.1799999	11.8	1	2	1	2	NA	0	NA
416	66	[60,80)	0	1.9400001	9.9700003	1	2	0	3	35	1	NA
417	61	[60,80)	0	2.5599999	14.83	1	2	0	2	NA	0	NA
418	61	[60,80)	1	1.67	2.54	0	2	2	2	32	1	1
419	65	[60,80)	1	1.78	7.7800002	1	2	3	3	40	0	NA
420	61	[60,80)	0	1.36	14.82	0	2	2	3	34	1	1
421	58	[50,60)	0	0.44	15	0	1	0	2	18	1	1
422	55	[50,60)	0	0.97000003	9.2200003	1	2	NA	1	13	0	1
423	56	[50,60)	0	0.74000001	15	1	1	NA	2	8.5	1	1
424	62	[60,80)	0	1.6900001	13.8	1	2	3	2	NA	1	NA
425	61	[60,80)	0	0.89999998	14.53	1	1	0	3	12	1	1
426	58	[50,60)	0	3.1800001	15	1	NA	NA	NA	NA	0	NA
427	63	[60,80)	1	1.14	1.35	0	3	NA	3	11	0	NA
428	57	[50,60)	1	1.35	10.23	1	2	NA	3	24	0	NA
429	61	[60,80)	0	1.51	14.09	1	1	0	2	16	0	0
430	60	[60,80)	0	2.23	14.77	0	1	0	3	NA	1	NA
431	53	[50,60)	1	2.9100001	10.08	0	2	NA	2	25	0	NA
432	63	[60,80)	0	1.26	11.89	1	1	0	2	NA	0	NA
433	62	[60,80)	0	0.79000002	13.46	1	1	0	2	20	0	NA
434	59	[50,60)	0	1.46	15	1	2	1	2	15	1	0
435	56	[50,60)	1	0.31999999	7.7399998	1	2	NA	NA	20	1	0
436	58	[50,60)	0	0.47999999	15	1	1	0	2	23	0	NA
437	65	[60,80)	0	1.67	9.9099998	0	2	0	3	33	0	NA
438	57	[50,60)	0	0.44	15	1	2	0	2	11	0	0
439	57	[50,60)	1	4.9499998	11.49	1	2	NA	2	14	0	NA
440	61	[60,80)	1	1.98	11.22	1	2	1	2	15	0	1
441	57	[50,60)	0	0.46000001	12.95	1	1	0	1	18	0	1
442	57	[50,60)	0	0.40000001	15	1	1	0	2	12	0	NA
443	63	[60,80)	0	1.4400001	11.41	1	2	1	3	15	1	NA
444	60	[60,80)	0	1.08	14.7	1	1	0	2	8	0	0
445	55	[50,60)	0	1.14	15	1	2	NA	1	52	1	NA
446	63	[60,80)	1	1.0700001	8.8299999	1	2	0	2	32	0	NA
447	62	[60,80)	0	0.89999998	13.25	1	2	2	3	22	0	1
448	60	[60,80)	0	1.97	9.9300003	NA	1	0	2	8	1	NA
449	64	[60,80)	0	1.6900001	6.9499998	1	1	0	3	18	1	NA
450	60	[60,80)	0	3.04	15	1	2	1	3	10	0	NA
451	58	[50,60)	0	0.92000002	15	0	2	0	3	25	1	1
452	55	[50,60)	0	0.37	15	1	1	NA	2	14.5	1	0
453	62	[60,80)	0	1.49	8.8299999	1	1	0	1	6	0	NA
454	60	[60,80)	0	1.51	14.82	1	1	0	2	20	0	NA
455	56	[50,60)	0	0.56	15	1	1	NA	3	NA	0	NA
456	57	[50,60)	0	0.47999999	15	1	1	0	2	14	1	NA
457	59	[50,60)	0	0.5	15	1	1	0	1	13	0	0
458	62	[60,80)	1	1.74	3.1800001	1	3	NA	3	22	0	NA
459	58	[50,60)	1	0.47	2.78	1	2	0	3	25	0	0
460	53	[50,60)	0	6.1199999	15	1	2	NA	2	21	0	1
461	60	[60,80)	0	2.3299999	15	1	2	0	1	NA	0	1
462	64	[60,80)	1	1.5599999	9.3100004	1	2	0	2	17	1	NA
463	60	[60,80)	1	1.58	6.8600001	0	2	1	2	14	1	NA
464	56	[50,60)	0	1.67	14.87	1	2	9	3	30	0	NA
465	63	[60,80)	0	1.3	11.41	1	1	NA	NA	NA	0	NA
466	61	[60,80)	0	1.2	13.86	0	3	15	3	50	0	1
467	56	[50,60)	0	0.46000001	15	1	NA	NA	NA	9	0	0
468	58	[50,60)	0	1.01	15	1	2	3	2	30	0	NA
469	59	[50,60)	0	0.63	15	1	1	0	2	14	1	NA
470	60	[60,80)	0	2.4100001	14.95	1	1	0	2	14	0	NA
471	56	[50,60)	0	0.64999998	15	1	2	NA	2	40	1	NA
472	55	[50,60)	0	0.46000001	15	1	1	NA	NA	10	0	NA
473	55	[50,60)	0	0.58999997	15	1	2	NA	2	23	0	1
474	61	[60,80)	0	1.13	13.58	1	1	0	3	8	1	NA
475	58	[50,60)	0	0.56	15	1	1	0	2	20	0	1
476	59	[50,60)	0	2.4400001	15	1	2	0	3	25	0	NA
477	60	[60,80)	0	1.55	14.84	1	1	0	1	20	1	NA
478	56	[50,60)	0	0.70999998	15	0	2	NA	3	22	0	1
479	59	[50,60)	1	2.3599999	9.4200001	1	2	4	2	31	0	NA
480	58	[50,60)	0	3.22	15	1	2	2	3	15	0	1
481	63	[60,80)	0	2.5699999	11.78	1	2	2	2	10	0	NA
482	56	[50,60)	0	0.36000001	15	1	2	NA	1	15	1	NA
483	59	[50,60)	NA	0.86000001	4.2399998	1	NA	0	2	20	1	0
484	58	[50,60)	0	2.3399999	15	1	2	1	2	17	0	NA
485	57	[50,60)	1	0.44	3.0799999	0	2	0	3	24	0	1
486	63	[60,80)	1	1.13	6.0799999	1	3	7	2	21	1	NA
487	54	[50,60)	0	0.89999998	15	1	2	NA	NA	30	0	NA
488	59	[50,60)	1	1.1	6.6599998	1	2	0	2	35	0	0
489	56	[50,60)	0	0.38999999	15	1	1	NA	1	18	0	0
490	64	[60,80)	0	1.23	10.23	1	1	0	2	14	0	NA
491	56	[50,60)	0	0.51999998	15	0	2	0	2	40	0	NA
492	60	[60,80)	0	1.36	14	1	2	0	2	22	1	1
493	60	[60,80)	1	2.02	3.1099999	1	1	0	2	17	0	1
494	57	[50,60)	0	0.44999999	15	1	1	0	2	10	0	0
495	60	[60,80)	0	1.41	14.53	1	2	2	2	25	0	NA
496	53	[50,60)	1	0.36000001	1.51	0	2	NA	3	15	1	1
497	61	[60,80)	0	1.45	13.15	1	1	0	2	10	0	1
498	54	[50,60)	0	0.56	15	NA	1	NA	NA	17	0	NA
499	54	[50,60)	0	0.34	15	1	1	NA	1	15	0	0
500	54	[50,60)	0	0.31999999	15	1	1	NA	NA	12	0	NA
501	57	[50,60)	1	3	5.0999999	1	2	0	2	23	1	NA
502	55	[50,60)	0	0.31999999	15	1	1	NA	1	20	0	1
503	56	[50,60)	0	0.34	15	0	1	NA	2	11	1	0
504	56	[50,60)	0	0.31	15	0	1	0	2	18	0	NA
505	57	[50,60)	0	1.01	15	1	2	0	2	30	0	1
506	58	[50,60)	0	2.29	15	1	2	0	2	21	1	NA
507	53	[50,60)	0	0.40000001	15	1	1	NA	1	15	0	0
508	58	[50,60)	1	1.76	6.4400001	1	1	0	NA	16	0	NA
509	58	[50,60)	0	0.74000001	15	0	2	2	3	25	1	NA
510	58	[50,60)	0	0.36000001	15	1	NA	0	3	NA	0	0
511	51	[50,60)	0	6.8600001	15	0	2	NA	3	25	0	1
512	64	[60,80)	0	1.9299999	10.01	1	1	0	2	15	0	NA
513	60	[60,80)	0	1.24	13.57	1	1	0	2	20	0	NA
514	56	[50,60)	0	0.33000001	15	1	2	1	2	14	1	0
515	51	[50,60)	0	6.6300001	15	1	1	NA	1	15	1	1
516	59	[50,60)	0	0.91000003	14.26	0	1	0	3	16	1	NA
517	60	[60,80)	0	1.37	8.5299997	1	2	2	2	13	0	NA
518	61	[60,80)	1	1.04	7.3499999	1	1	0	2	19	0	NA
519	56	[50,60)	1	0.30000001	8.3100004	1	1	NA	3	12	1	1
520	58	[50,60)	0	0.98000002	11.83	1	1	0	2	16	0	1
521	58	[50,60)	1	0.99000001	10.72	1	2	0	2	27	0	NA
522	59	[50,60)	1	1.46	6.1900001	0	1	0	3	10	0	NA
523	58	[50,60)	0	2.1300001	14.97	1	1	0	3	15	0	NA
524	55	[50,60)	0	0.44999999	15	1	2	0	2	35	0	NA
525	55	[50,60)	1	0.64999998	2.9300001	1	2	5	2	50	1	NA
526	54	[50,60)	0	0.93000001	15	0	2	NA	3	25	1	0
527	55	[50,60)	0	0.34	15	0	2	NA	3	20	0	0
528	57	[50,60)	1	0.5	10.25	1	2	11	3	16	0	NA
529	59	[50,60)	0	1.0599999	14.17	1	2	0	2	18	1	0
530	61	[60,80)	0	1.28	8.8100004	1	2	NA	1	22	0	NA
531	57	[50,60)	0	0.94	15	1	1	0	3	8	0	0
532	54	[50,60)	0	0.51999998	15	1	1	NA	NA	14	1	0
533	59	[50,60)	0	1.8200001	14.09	1	1	0	1	9	0	0
534	55	[50,60)	1	0.40000001	1.38	0	2	4	3	25	0	NA
535	58	[50,60)	0	2.23	15	1	1	0	2	7	0	NA
536	54	[50,60)	0	1.26	15	1	2	NA	3	21	0	0
537	56	[50,60)	0	0.44	15	0	2	0	2	26	1	NA
538	59	[50,60)	0	1.04	14.42	1	1	0	1	12	0	1
539	59	[50,60)	0	2	13.75	1	1	0	1	6	0	NA
540	59	[50,60)	1	0.86000001	12.41	1	1	0	1	9	0	1
541	61	[60,80)	0	1.73	12.06	1	1	0	1	17	1	NA
542	60	[60,80)	1	0.88999999	8.1099997	1	1	0	2	10	0	0
543	60	[60,80)	0	1.8099999	12.85	1	2	0	2	23	0	NA
544	56	[50,60)	0	0.41999999	15	1	1	NA	1	26	0	0
545	59	[50,60)	1	0.74000001	6.27	0	2	1	3	18	0	NA
546	55	[50,60)	0	0.47999999	15	0	2	0	3	25	0	NA
547	57	[50,60)	0	0.81	15	1	1	NA	2	10	0	NA
548	53	[50,60)	0	1.39	15	1	1	NA	1	9	0	NA
549	58	[50,60)	1	1.1900001	2.3800001	0	2	4	3	27	0	1
550	53	[50,60)	1	0.50999999	3.1700001	1	2	NA	NA	35	0	NA
551	58	[50,60)	0	1.23	14.09	1	2	1	3	18	0	0
552	58	[50,60)	0	1.22	15	1	2	2	2	18	0	0
553	57	[50,60)	0	3.5799999	15	0	1	0	3	10	1	NA
554	61	[60,80)	0	1.61	12.41	1	2	1	2	27	1	NA
555	56	[50,60)	0	2.95	15	1	NA	NA	NA	30	1	NA
556	57	[50,60)	0	1.34	15	1	2	11	2	30	1	0
557	53	[50,60)	0	0.50999999	10.5	1	1	NA	2	10	0	NA
558	60	[60,80)	0	1.53	13.38	1	2	8	2	12	0	0
559	59	[50,60)	0	1.5	13.46	1	2	9	3	21	1	1
560	52	[50,60)	0	0.33000001	15	1	1	NA	1	15	0	0
561	62	[60,80)	1	1.6	6.8899999	1	2	0	2	40	0	NA
562	58	[50,60)	0	1.67	14.99	1	1	0	3	17	0	NA
563	57	[50,60)	0	1.95	15	1	1	0	3	17	0	0
564	56	[50,60)	0	0.63999999	15	1	2	3	2	15	0	NA
565	58	[50,60)	0	1.08	14.48	0	1	0	3	8	0	1
566	57	[50,60)	1	1.4400001	13.93	1	2	1	3	30	1	NA
567	60	[60,80)	0	2.1800001	12.3	1	2	2	2	20	0	NA
568	58	[50,60)	1	1.86	2.5999999	0	2	1	3	19	0	1
569	56	[50,60)	0	0.41999999	15	1	1	0	2	15	1	0
570	59	[50,60)	0	1.5700001	6.6399999	1	1	0	2	6	1	NA
571	58	[50,60)	1	1.51	3.6500001	1	1	0	2	10	0	0
572	54	[50,60)	0	0.83999997	15	1	1	NA	1	14	0	NA
573	52	[50,60)	0	0.31	15	1	2	NA	2	20	0	NA
574	63	[60,80)	0	1.5599999	9.8800001	1	1	0	1	7	0	NA
575	59	[50,60)	0	1.54	7.5	1	1	0	3	14	0	NA
576	52	[50,60)	1	0.38	1.6900001	0	2	NA	3	40	0	1
577	58	[50,60)	0	2.4000001	15	1	2	0	2	33	0	0
578	61	[60,80)	0	1.89	11.67	1	2	0	3	35	0	NA
579	56	[50,60)	0	2.8699999	15	1	2	10	NA	NA	1	NA
580	53	[50,60)	0	0.38	15	1	2	NA	1	25	0	NA
581	58	[50,60)	0	3.8900001	14.4	1	1	0	2	NA	1	NA
582	57	[50,60)	0	2.0999999	15	1	2	3	2	20	1	NA
583	57	[50,60)	1	1.96	12.55	1	2	3	3	26	0	NA
584	63	[60,80)	0	1.24	9.8500004	1	1	0	2	20	1	NA
585	60	[60,80)	1	1.71	2.46	1	2	1	3	22	1	NA
586	56	[50,60)	0	0.38	15	1	1	0	1	9	0	0
587	56	[50,60)	0	3.1099999	15	1	NA	NA	NA	NA	0	NA
588	60	[60,80)	0	2.0899999	12.04	1	2	1	3	19	0	NA
589	58	[50,60)	0	2.4000001	14.8	1	1	0	2	16	1	NA
590	58	[50,60)	0	0.95999998	14.55	1	2	1	2	12	0	0
591	60	[60,80)	0	1.46	12.21	1	2	1	2	21	0	NA
592	59	[50,60)	0	1.3099999	13.9	1	2	2	2	22	1	NA
593	57	[50,60)	0	2.1099999	14.94	1	1	0	2	19	0	0
594	57	[50,60)	0	0.38	15	1	NA	NA	3	10	0	0
595	52	[50,60)	0	0.43000001	15	1	2	NA	2	32	1	NA
596	56	[50,60)	0	0.38	15	1	1	0	2	8	0	0
597	55	[50,60)	0	0.64999998	15	0	1	0	2	7	1	1
598	52	[50,60)	1	0.34999999	5.4899998	0	2	NA	3	17	0	1
599	58	[50,60)	0	1.5599999	14.05	1	2	1	3	20	0	NA
600	59	[50,60)	0	1.05	12.92	1	1	0	2	10	0	0
601	53	[50,60)	0	0.47	15	1	2	NA	1	23	0	0
602	54	[50,60)	0	0.46000001	15	1	1	NA	2	10	0	0
603	53	[50,60)	0	0.46000001	6.8499999	0	1	NA	2	15	1	NA
604	59	[50,60)	0	1.41	13.2	0	2	1	3	32	1	1
605	57	[50,60)	0	1.05	15	1	1	0	1	12	0	NA
606	61	[60,80)	0	1.5599999	11.64	1	3	5	2	64	0	NA
607	57	[50,60)	0	1.65	14.94	1	1	0	1	15	0	NA
608	62	[60,80)	0	2.1199999	9.9700003	1	1	0	2	20	1	NA
609	60	[60,80)	0	1.5700001	12.48	1	1	0	2	18	1	NA
610	54	[50,60)	0	0.34	15	1	1	0	2	15	0	0
611	59	[50,60)	0	2.0599999	13.06	1	1	0	2	12	1	NA
612	53	[50,60)	1	0.47	14.45	1	2	NA	3	25	0	0
613	55	[50,60)	0	4.52	15	1	1	0	2	20	1	1
614	52	[50,60)	0	0.5	15	1	1	NA	2	17	1	1
615	59	[50,60)	1	2.1800001	3.26	0	4	13	3	18	0	NA
616	55	[50,60)	0	0.36000001	15	1	2	0	2	20	1	0
617	54	[50,60)	0	1.29	15	1	2	1	2	25	0	NA
618	55	[50,60)	0	3.3299999	15	1	2	2	1	15	1	NA
619	54	[50,60)	0	0.44999999	15	1	2	1	3	30	1	0
620	54	[50,60)	0	1.29	15	0	1	0	3	14	1	NA
621	59	[50,60)	1	1.14	9.6000004	1	2	NA	2	23	0	NA
622	60	[60,80)	0	2.1500001	12.02	1	1	0	3	20	0	NA
623	54	[50,60)	0	0.47	15	1	1	NA	1	15	1	NA
624	53	[50,60)	0	0.66000003	15	1	1	NA	2	10	0	NA
625	58	[50,60)	0	1.37	13.63	1	2	2	3	25	1	NA
626	52	[50,60)	0	0.47999999	15	1	1	NA	1	9.5	1	0
627	52	[50,60)	1	0.44	8.3000002	1	2	NA	2	2	0	0
628	55	[50,60)	0	2.29	15	1	2	0	3	33	0	1
629	57	[50,60)	0	1.71	14.84	1	2	3	2	25	0	NA
630	55	[50,60)	0	0.94	15	1	2	1	2	18	0	NA
631	55	[50,60)	0	0.57999998	15	1	1	0	1	7	1	NA
632	58	[50,60)	1	1.29	3.23	0	3	17	3	13	1	NA
633	58	[50,60)	0	1.1900001	13.61	1	2	1	1	13	0	0
634	54	[50,60)	0	0.37	15	1	2	4	2	50	0	NA
635	60	[60,80)	0	1.33	11.41	0	2	2	3	25	0	NA
636	55	[50,60)	0	0.34	9.7399998	1	1	0	2	16	0	0
637	52	[50,60)	0	0.41	15	0	2	NA	3	25	1	1
638	53	[50,60)	0	0.63999999	15	1	1	NA	3	14.5	1	1
639	56	[50,60)	0	3.3699999	15	1	2	1	3	26	0	1
640	54	[50,60)	1	0.31999999	9.7399998	1	2	12	3	19	1	NA
641	52	[50,60)	1	0.43000001	0.98000002	0	1	NA	3	20	0	NA
642	61	[60,80)	0	1.47	10.26	1	2	0	2	30	0	NA
643	51	[50,60)	1	0.67000002	4.46	0	4	NA	3	18	0	0
644	55	[50,60)	0	2.6900001	15	0	2	0	NA	NA	1	NA
645	55	[50,60)	0	2.97	15	0	2	0	NA	35	0	NA
646	52	[50,60)	1	0.31	1.39	1	1	NA	NA	17	1	NA
647	58	[50,60)	0	1.4	13.48	1	1	0	2	10	1	0
648	56	[50,60)	0	0.75	11.84	1	2	1	3	15	0	NA
649	58	[50,60)	0	1.51	13.75	1	1	0	2	17	0	1
650	57	[50,60)	0	1.23	14.52	1	2	1	2	25	0	NA
651	60	[60,80)	0	1.52	11.49	1	2	4	1	8	0	NA
652	55	[50,60)	0	0.36000001	15	1	1	0	3	19	1	1
653	52	[50,60)	0	0.68000001	15	1	2	NA	1	50	1	1
654	56	[50,60)	0	2.1300001	11.92	1	1	0	NA	NA	1	NA
655	52	[50,60)	1	0.49000001	5.4899998	1	2	NA	2	NA	0	0
656	52	[50,60)	0	0.36000001	15	1	2	NA	2	26	0	NA
657	55	[50,60)	0	2.98	15	1	2	1	1	17	0	NA
658	60	[60,80)	0	1.14	11.47	1	3	1	2	60	1	NA
659	57	[50,60)	0	1	14.28	1	1	0	2	11	0	0
660	60	[60,80)	0	0.85000002	11.2	1	2	0	2	22	1	NA
661	58	[50,60)	0	1.14	12.32	0	1	0	3	20	1	1
662	51	[50,60)	0	0.47	15	1	2	NA	1	NA	0	0
663	55	[50,60)	0	2.3399999	15	1	1	0	1	11	1	NA
664	60	[60,80)	0	1.28	11.39	1	1	0	2	11	0	NA
665	59	[50,60)	0	1.59	12.27	1	1	0	1	14	1	NA
666	52	[50,60)	0	0.23999999	15	1	2	NA	3	42	0	0
667	61	[60,80)	NA	1.42	9.6000004	1	1	0	1	6	1	NA
668	57	[50,60)	0	1.13	14.22	1	2	0	2	35	0	NA
669	55	[50,60)	0	4.02	15	1	1	0	1	7	0	1
670	52	[50,60)	0	0.41	15	1	1	NA	1	15	0	0
671	58	[50,60)	0	1.34	13.65	1	1	0	1	12	0	1
672	59	[50,60)	0	2.5799999	12.08	1	2	1	1	25	0	NA
673	60	[60,80)	0	1.0700001	10.7	0	2	0	3	40	1	NA
674	56	[50,60)	1	2.05	7.1500001	1	2	2	2	22	0	NA
675	58	[50,60)	1	0.89999998	1.91	1	2	2	2	32	0	0
676	53	[50,60)	0	0.51999998	15	1	2	2	NA	35	1	0
677	58	[50,60)	0	1.09	13.22	1	1	0	2	14	0	0
678	61	[60,80)	0	1.9400001	9.6899996	0	2	5	3	50	0	NA
679	51	[50,60)	0	0.41999999	15	1	2	NA	2	25	1	0
680	52	[50,60)	1	0.31999999	1.89	1	2	NA	2	3	1	1
681	56	[50,60)	0	2.3699999	15	1	1	0	2	NA	0	NA
682	54	[50,60)	0	0.34999999	15	1	2	1	2	21	1	1
683	57	[50,60)	0	1.4	13.92	1	1	0	3	11	0	NA
684	51	[50,60)	1	0.38999999	11.15	NA	1	NA	NA	NA	0	1
685	56	[50,60)	0	2.1199999	15	0	2	2	3	16	1	1
686	51	[50,60)	0	0.44999999	15	1	1	NA	2	16	0	1
687	59	[50,60)	0	2.73	11.84	1	3	NA	3	18	0	NA
688	51	[50,60)	0	0.37	11.49	1	1	NA	2	19	1	NA
689	54	[50,60)	0	1.52	15	1	2	7	2	35	0	0
690	55	[50,60)	0	3.3599999	15	1	2	1	2	NA	0	NA
691	58	[50,60)	0	0.81	13.29	1	2	2	1	10	0	1
692	56	[50,60)	0	1.9	15	1	2	2	1	29	1	NA
693	58	[50,60)	0	0.95999998	13.27	1	1	0	2	9	0	0
694	55	[50,60)	0	2.29	15	1	1	0	1	16	0	0
695	57	[50,60)	0	1.21	14.27	1	2	NA	2	22	0	NA
696	57	[50,60)	0	1.71	13.85	0	1	0	2	12	1	NA
697	55	[50,60)	0	2.2	15	1	2	1	2	23	0	1
698	51	[50,60)	1	0.83999997	2.5	1	4	NA	2	20	1	1
699	56	[50,60)	0	1.3099999	14.71	1	2	2	3	16	0	NA
700	53	[50,60)	0	0.31	15	1	2	2	2	17	0	0
701	56	[50,60)	0	2.1600001	14.53	1	1	0	2	7	0	0
702	50	[50,60)	0	0.94	15	NA	1	NA	NA	20	1	NA
703	54	[50,60)	0	2.97	15	1	2	5	3	16	0	NA
704	52	[50,60)	1	0.31999999	1.62	1	1	NA	3	15	1	NA
705	55	[50,60)	0	1.09	15	1	1	0	2	15	0	1
706	56	[50,60)	0	1.41	14.77	1	1	0	2	17	0	0
707	51	[50,60)	1	0.33000001	3.3499999	0	2	NA	NA	25	0	0
708	51	[50,60)	0	0.64999998	15	1	1	NA	2	18	0	0
709	57	[50,60)	0	1.45	11	1	2	1	2	23	0	0
710	60	[60,80)	0	1.63	10.49	1	1	0	3	19	0	NA
711	60	[60,80)	0	1.4400001	4.9899998	1	2	11	2	21	0	NA
712	50	[50,60)	0	0.46000001	15	1	2	NA	2	21	1	NA
713	59	[50,60)	0	1.0599999	11.72	1	1	0	1	15	0	NA
714	54	[50,60)	0	2.6600001	15	1	1	0	2	12	0	1
715	58	[50,60)	0	0.66000003	14.76	1	2	0	2	30	0	NA
716	54	[50,60)	0	2.51	15	0	2	4	3	12	1	NA
717	51	[50,60)	0	0.43000001	15	1	1	NA	1	15	0	0
718	52	[50,60)	0	0.46000001	15	1	1	NA	2	16	1	1
719	57	[50,60)	0	1.22	13.99	1	2	0	2	32	0	1
720	56	[50,60)	0	1.6799999	14.63	1	1	0	1	6	0	0
721	54	[50,60)	0	0.56	15	1	1	0	1	4	0	0
722	54	[50,60)	0	2.76	15	1	2	1	1	19	1	NA
723	56	[50,60)	0	1.97	11.23	0	1	0	2	13	0	NA
724	57	[50,60)	0	1.4	13.52	1	1	0	1	17	0	1
725	54	[50,60)	1	0.44	4.1399999	1	2	16	2	20	1	1
726	57	[50,60)	0	1.45	13.56	1	2	1	3	25	1	NA
727	57	[50,60)	0	2.2	13.61	1	2	2	2	23	1	NA
728	60	[60,80)	0	1.21	10.11	NA	1	NA	2	15	1	NA
729	49	[40,50)	0	1.5599999	15	1	1	NA	2	14	1	0
730	53	[50,60)	1	0.46000001	2.5999999	0	2	6	3	30	0	NA
731	51	[50,60)	0	0.37	15	1	1	NA	2	10	0	NA
732	54	[50,60)	1	2.8900001	4.73	1	2	13	3	18	0	1
733	57	[50,60)	0	1.4	13.31	1	1	0	2	20	0	NA
734	56	[50,60)	0	1.05	14.37	1	1	0	1	10	1	NA
735	56	[50,60)	0	1.55	14.31	1	NA	NA	NA	NA	1	NA
736	59	[50,60)	0	2.52	11.09	1	2	2	2	18	0	NA
737	56	[50,60)	0	1.91	13.8	1	1	0	1	14	0	NA
738	56	[50,60)	0	1.1900001	13.86	1	1	0	2	13	1	NA
739	53	[50,60)	0	0.56	15	1	1	0	2	12	0	0
740	54	[50,60)	0	0.95999998	15	1	2	1	3	25	0	NA
741	55	[50,60)	0	2.05	14.87	1	1	0	2	15	0	NA
742	55	[50,60)	0	1.5700001	14.72	0	2	1	2	20	0	1
743	52	[50,60)	0	0.70999998	15	0	1	0	NA	19	0	NA
744	53	[50,60)	0	0.31999999	15	0	1	0	2	18	1	1
745	52	[50,60)	0	1.23	15	1	3	2	2	73	0	NA
746	60	[60,80)	1	1.92	3.77	1	2	13	3	30	0	NA
747	53	[50,60)	0	0.41	15	0	2	1	3	34	0	0
748	52	[50,60)	0	0.28999999	15	1	1	0	2	17	0	0
749	52	[50,60)	0	0.37	15	1	2	0	2	37	0	NA
750	56	[50,60)	0	1.54	14.26	1	2	6	2	21	1	NA
751	56	[50,60)	1	1.4	9.3500004	1	1	0	2	8	1	NA
752	55	[50,60)	0	1.4	11.72	1	2	3	2	32	0	0
753	51	[50,60)	0	0.98000002	15	1	2	NA	NA	45	1	NA
754	54	[50,60)	0	0.43000001	15	1	2	1	2	13	1	1
755	51	[50,60)	0	0.38999999	15	1	1	NA	2	10	1	0
756	57	[50,60)	0	1.23	13.33	0	2	0	3	25	0	1
757	56	[50,60)	0	1.13	13.67	0	1	0	3	9	1	1
758	59	[50,60)	1	1.98	6.96	1	2	0	2	20	0	NA
759	55	[50,60)	0	2.46	15	1	NA	NA	NA	NA	1	NA
760	56	[50,60)	0	1.8200001	13.89	1	2	1	3	15	0	1
761	54	[50,60)	0	0.74000001	15	1	2	1	1	11	1	1
762	59	[50,60)	0	1.09	10.72	1	2	NA	2	21	0	NA
763	53	[50,60)	0	1.34	15	1	1	0	1	6	0	0
764	49	[40,50)	0	0.44999999	15	0	1	NA	2	19	0	0
765	50	[50,60)	0	0.34999999	15	0	1	NA	1	20	0	NA
766	52	[50,60)	0	0.36000001	15	1	1	NA	1	14	0	0
767	52	[50,60)	0	0.41999999	15	0	1	NA	3	12	0	NA
768	60	[60,80)	0	1.4	9.9399996	0	1	0	3	10	0	NA
769	50	[50,60)	0	0.38	15	1	1	NA	2	18	0	NA
770	56	[50,60)	0	1.6799999	13.99	1	1	0	3	14	1	1
771	52	[50,60)	0	0.31	15	1	1	NA	1	18.5	1	1
772	52	[50,60)	0	0.81	15	0	2	0	3	25	0	NA
773	55	[50,60)	0	2.0599999	15	0	1	NA	3	16	0	1
774	55	[50,60)	0	1.97	14.98	0	2	4	3	22	0	NA
775	56	[50,60)	0	1.41	12.84	1	1	0	1	5	0	NA
776	59	[50,60)	0	2.49	10.6	1	1	0	1	20	0	NA
777	57	[50,60)	0	0.88	6.4400001	0	1	0	3	NA	0	1
778	56	[50,60)	0	1.59	13.57	1	2	1	3	26	0	0
779	51	[50,60)	0	0.51999998	15	1	1	NA	2	18	1	0
780	58	[50,60)	0	2.26	12.13	0	1	0	3	12	1	NA
781	50	[50,60)	0	0.52999997	15	1	1	NA	1	16	0	0
782	50	[50,60)	0	0.85000002	15	1	1	NA	1	18	0	NA
783	56	[50,60)	0	1.49	11.55	1	1	0	2	18	1	NA
784	53	[50,60)	0	2.5699999	13.24	1	2	0	2	30	0	1
785	49	[40,50)	1	0.57999998	2.1500001	1	2	NA	3	30	0	NA
786	53	[50,60)	0	0.62	15	1	1	0	2	8	1	1
787	50	[50,60)	0	0.69	15	1	1	NA	1	15	0	1
788	59	[50,60)	0	1.6799999	6.8200002	1	2	5	3	22	1	NA
789	57	[50,60)	0	1.54	12.45	1	1	0	2	14.5	0	NA
790	49	[40,50)	0	0.56	15	1	1	NA	2	13	0	1
791	57	[50,60)	0	2.0899999	12.38	1	1	0	1	9	1	NA
792	52	[50,60)	1	1.0700001	6.23	1	2	NA	1	25	0	1
793	52	[50,60)	0	0.50999999	15	0	1	0	3	16	0	NA
794	53	[50,60)	0	3.4400001	15	1	1	0	2	5	0	1
795	50	[50,60)	1	0.47999999	3.27	0	2	NA	3	25	0	0
796	52	[50,60)	1	0.37	6.46	1	2	9	2	50	0	NA
797	49	[40,50)	0	0.76999998	15	1	1	NA	1	11	0	NA
798	50	[50,60)	0	0.5	15	1	2	NA	3	25	1	NA
799	55	[50,60)	0	1.3	14.26	1	1	0	2	20	1	NA
800	51	[50,60)	0	0.33000001	14.81	1	1	NA	2	45	0	0
801	50	[50,60)	0	0.41	15	1	2	NA	1	7	1	1
802	53	[50,60)	0	2.52	15	1	1	0	1	6	1	NA
803	60	[60,80)	0	2.1300001	10	1	2	1	3	30	1	NA
804	57	[50,60)	0	2.02	12.1	1	2	1	2	22	0	NA
805	53	[50,60)	0	0.82999998	13.13	1	NA	NA	NA	15	0	NA
806	52	[50,60)	0	0.31999999	15	1	2	2	2	10	1	NA
807	57	[50,60)	1	1.5	9.5699997	1	1	0	3	14	0	NA
808	59	[50,60)	0	1.88	10.93	1	1	0	1	5	0	NA
809	57	[50,60)	0	1.03	12.86	1	2	1	2	18	0	NA
810	59	[50,60)	1	1.13	2.6600001	1	2	1	3	21.5	1	NA
811	57	[50,60)	0	1.59	12.33	1	2	0	2	27	1	NA
812	59	[50,60)	0	1.9400001	10.09	0	1	0	3	32	0	NA
813	51	[50,60)	1	0.75999999	2.74	1	2	NA	3	30	0	0
814	52	[50,60)	0	0.41999999	15	1	2	1	1	40	0	NA
815	51	[50,60)	1	0.43000001	5.1199999	0	1	NA	2	17	0	1
816	52	[50,60)	0	0.31999999	15	1	2	1	3	25	0	1
817	57	[50,60)	0	1.54	12.44	1	2	1	2	11	0	NA
818	49	[40,50)	0	0.99000001	15	1	1	NA	1	17	1	NA
819	51	[50,60)	0	0.41	15	1	2	NA	2	30	0	1
820	49	[40,50)	0	0.47999999	15	0	2	NA	3	22	0	1
821	50	[50,60)	0	0.36000001	4.2199998	1	2	NA	1	30	0	NA
822	53	[50,60)	0	2.1300001	15	1	1	0	3	16	1	NA
823	54	[50,60)	0	2.52	15	1	2	NA	1	27	0	0
824	49	[40,50)	0	0.46000001	15	1	1	NA	1	17	1	0
825	52	[50,60)	1	0.47	10.73	1	2	0	3	22	1	0
826	51	[50,60)	0	1.11	10.14	1	NA	NA	3	21	0	NA
827	52	[50,60)	0	3.1199999	15	1	NA	NA	1	7	1	NA
828	49	[40,50)	0	0.95999998	15	1	1	NA	1	14	0	1
829	53	[50,60)	0	2.71	15	0	2	1	3	21	0	1
830	55	[50,60)	1	1.09	7.3699999	1	2	3	3	26	0	1
831	52	[50,60)	0	0.31999999	15	1	1	0	3	18	0	NA
832	51	[50,60)	0	0.40000001	15	1	2	0	1	30	0	1
833	55	[50,60)	0	1.5599999	13.81	0	1	0	2	15	1	1
834	55	[50,60)	0	1.3	14.13	1	1	0	2	18	1	NA
835	51	[50,60)	0	0.38	15	0	2	1	3	45	0	1
836	57	[50,60)	0	1.5700001	12.42	1	2	8	3	27	1	NA
837	59	[50,60)	0	1.9	5.9200001	1	1	0	3	16	1	NA
838	51	[50,60)	0	0.47	15	1	2	NA	1	22	0	1
839	51	[50,60)	0	0.92000002	15	1	2	NA	2	30	0	0
840	49	[40,50)	0	0.74000001	15	1	1	NA	1	13	1	NA
841	54	[50,60)	0	2.3399999	14.93	1	2	0	2	22	0	NA
842	51	[50,60)	0	0.44	15	1	1	NA	2	10	0	NA
843	54	[50,60)	0	1.84	15	1	1	0	1	17	0	1
844	58	[50,60)	0	3.3299999	11.12	1	2	10	3	28	0	NA
845	56	[50,60)	0	1.78	8.9700003	1	1	0	1	8	1	NA
846	54	[50,60)	0	1.65	14.92	1	1	0	3	9	1	NA
847	58	[50,60)	0	1.54	11.04	1	1	0	3	17	0	NA
848	54	[50,60)	0	2.77	9.8900003	1	NA	NA	NA	NA	1	NA
849	51	[50,60)	1	0.67000002	7.1999998	1	2	3	2	15	0	NA
850	58	[50,60)	0	1.62	10.76	1	2	0	3	24	0	NA
851	52	[50,60)	0	0.47	15	1	1	0	1	13	0	1
852	56	[50,60)	0	1.37	12.79	1	2	0	1	24	1	NA
853	54	[50,60)	0	1.36	14.49	1	1	0	2	12	0	NA
854	48	[40,50)	0	1.1799999	15	1	1	NA	2	20	0	NA
855	56	[50,60)	0	1.34	13.25	1	1	0	2	13	1	NA
856	51	[50,60)	0	0.47999999	15	1	1	0	2	11	0	1
857	54	[50,60)	1	1.29	4.77	0	2	0	3	21	0	NA
858	59	[50,60)	0	1.83	10.29	1	1	0	3	17	0	NA
859	55	[50,60)	0	1.45	14.09	1	2	3	1	12	1	1
860	55	[50,60)	0	1.66	13.61	1	1	NA	NA	18	0	1
861	52	[50,60)	0	0.46000001	15	1	2	1	2	25	0	0
862	50	[50,60)	1	0.47	3.6800001	1	1	NA	3	11	1	1
863	56	[50,60)	1	0.75999999	1.4400001	0	3	16	3	63	0	NA
864	50	[50,60)	0	0.36000001	15	1	1	NA	2	15	1	NA
865	57	[50,60)	0	2.26	12.12	0	1	0	3	16	1	NA
866	58	[50,60)	0	1.38	10.28	1	2	10	3	12	1	NA
867	49	[40,50)	1	0.41	5.3299999	1	2	NA	2	40	0	0
868	54	[50,60)	0	1.74	14.14	0	2	2	3	35	0	NA
869	53	[50,60)	0	0.80000001	15	1	2	2	2	20	1	NA
870	57	[50,60)	1	1.85	8.5699997	1	2	0	2	21	0	NA
871	53	[50,60)	0	2.26	15	0	1	0	2	18	0	0
872	53	[50,60)	0	0.56	15	0	NA	NA	NA	NA	0	NA
873	53	[50,60)	0	2.6400001	15	0	NA	0	3	NA	1	NA
874	56	[50,60)	0	1.5	12.56	1	2	0	2	NA	1	NA
875	53	[50,60)	1	3.74	13.95	1	2	3	2	17	1	NA
876	58	[50,60)	0	1.63	10.43	1	1	0	3	14	1	NA
877	55	[50,60)	1	1.11	1.85	0	1	0	3	16	0	NA
878	52	[50,60)	0	0.44	15	0	2	1	3	15	1	NA
879	49	[40,50)	0	0.40000001	15	1	1	NA	2	8	0	1
880	54	[50,60)	0	2.1700001	14.05	1	2	0	1	23	1	NA
881	49	[40,50)	1	0.58999997	3.21	1	2	NA	3	17	0	1
882	54	[50,60)	1	0.98000002	6.4299998	1	2	5	2	16	0	0
883	51	[50,60)	0	0.41999999	15	1	2	1	1	20	0	NA
884	48	[40,50)	0	0.40000001	15	NA	NA	NA	NA	NA	0	NA
885	53	[50,60)	0	2.0599999	15	1	1	0	1	15	0	1
886	55	[50,60)	0	1.3200001	13.05	1	1	0	2	10	1	0
887	53	[50,60)	0	2.4100001	15	1	2	0	2	22	0	NA
888	56	[50,60)	0	2.9000001	11.96	1	2	1	3	10	0	NA
889	49	[40,50)	1	0.63999999	12.38	1	2	NA	2	25	0	NA
890	50	[50,60)	0	0.5	15	1	1	NA	2	20	0	0
891	51	[50,60)	0	0.34	15	1	1	0	2	18	0	0
892	53	[50,60)	0	1.98	15	1	1	0	1	16	0	NA
893	53	[50,60)	0	2.45	15	1	2	1	2	NA	0	NA
894	51	[50,60)	1	0.31999999	3.3199999	1	1	NA	NA	NA	0	0
895	51	[50,60)	1	0.51999998	4.21	0	1	0	3	14	0	NA
896	51	[50,60)	0	0.43000001	15	1	1	0	3	18	0	0
897	55	[50,60)	1	1.03	2.3699999	1	1	0	2	11	0	0
898	53	[50,60)	0	1.73	15	1	2	1	3	17	0	NA
899	49	[40,50)	0	0.56	15	0	2	NA	3	21	0	1
900	53	[50,60)	0	1.83	15	1	2	0	2	NA	0	0
901	56	[50,60)	0	1.96	11.83	1	2	1	2	9	0	NA
902	57	[50,60)	0	1.95	11.09	1	1	0	1	8	0	NA
903	49	[40,50)	0	0.25	15	1	2	NA	1	25	1	0
904	50	[50,60)	0	0.34999999	15	1	1	0	1	13	0	1
905	51	[50,60)	1	0.80000001	3.9300001	1	2	2	3	38	0	1
906	58	[50,60)	0	1.6	9.9499998	1	1	0	2	11	0	NA
907	56	[50,60)	0	1.8	12.24	1	1	0	1	11	0	NA
908	50	[50,60)	0	0.41999999	15	1	1	0	2	17	0	NA
909	58	[50,60)	0	1.41	10.22	1	2	0	1	33	1	NA
910	55	[50,60)	0	1.03	13.17	1	1	0	NA	15	0	NA
911	54	[50,60)	0	1.63	11.67	1	1	0	2	20	1	NA
912	56	[50,60)	0	1.3099999	12.08	1	2	0	2	35	1	NA
913	53	[50,60)	0	1.42	14.78	1	1	0	2	18	0	NA
914	49	[40,50)	0	0.46000001	15	1	1	0	2	9	1	NA
915	55	[50,60)	0	0.97000003	11.3	0	1	0	3	15	0	NA
916	52	[50,60)	0	2.77	15	1	2	0	1	NA	0	NA
917	50	[50,60)	0	0.34	15	1	1	NA	1	12	0	0
918	54	[50,60)	0	1.79	14.09	1	1	0	3	14	1	NA
919	48	[40,50)	0	0.37	15	1	2	NA	2	35	0	0
920	52	[50,60)	0	0.56999999	15	1	2	0	3	28	1	1
921	52	[50,60)	0	0.67000002	12.28	1	2	2	3	28	0	1
922	52	[50,60)	1	0.62	3.0699999	1	4	9	2	32	1	1
923	50	[50,60)	0	0.40000001	6.0900002	1	1	0	2	15	1	0
924	54	[50,60)	1	1.75	12.64	1	1	NA	2	14	0	NA
925	51	[50,60)	0	0.38	15	1	2	2	2	28	0	0
926	51	[50,60)	0	0.47999999	15	1	2	0	2	35	1	1
927	55	[50,60)	0	1.14	12.69	0	1	NA	3	8	1	NA
928	49	[40,50)	0	0.38	15	1	1	NA	2	9	0	0
929	51	[50,60)	0	2.26	15	0	1	0	2	8	0	NA
930	55	[50,60)	0	1.53	12.68	1	2	0	2	21	0	NA
931	54	[50,60)	0	1.36	13.34	1	1	0	3	15	0	NA
932	54	[50,60)	0	1.71	13.79	1	1	0	2	14	1	NA
933	50	[50,60)	1	0.99000001	4.0700002	0	2	0	3	22	0	NA
934	49	[40,50)	0	0.38	12.74	1	1	0	1	13	1	NA
935	48	[40,50)	0	0.74000001	15	1	1	NA	2	15	0	NA
936	52	[50,60)	0	0.79000002	15	0	1	0	2	4	0	NA
937	48	[40,50)	1	0.34999999	3.55	1	2	NA	2	20	1	0
938	57	[50,60)	0	1.98	10.13	1	1	0	3	18	1	NA
939	48	[40,50)	0	0.58999997	15	1	1	NA	1	11	1	0
940	52	[50,60)	0	3.5999999	15	1	1	0	2	20	0	0
941	51	[50,60)	0	0.41	15	1	2	1	1	11	0	NA
942	54	[50,60)	0	1.28	13.32	1	1	0	3	17	0	0
943	54	[50,60)	0	1.4400001	13.86	1	1	0	2	15	1	NA
944	50	[50,60)	0	0.34999999	15	0	2	0	3	23	1	0
945	49	[40,50)	0	0.50999999	15	1	1	0	1	17	1	NA
946	50	[50,60)	1	0.69999999	3.9000001	0	2	8	3	50	0	NA
947	54	[50,60)	0	1.65	12.97	1	1	NA	2	7	1	NA
948	49	[40,50)	0	0.38	15	1	2	0	1	22	1	1
949	47	[40,50)	0	3.25	15	1	1	NA	2	NA	0	NA
950	57	[50,60)	0	2.48	10.53	1	3	20	2	28	0	NA
951	48	[40,50)	0	5.5799999	15	1	2	7	2	20	1	NA
952	50	[50,60)	1	0.52999997	8.5900002	1	2	0	NA	25	0	0
953	55	[50,60)	0	1.87	12.54	0	2	2	3	20	0	NA
954	52	[50,60)	0	0.68000001	15	0	1	0	3	17	0	1
955	49	[40,50)	0	1.17	15	1	1	0	2	19	0	NA
956	48	[40,50)	1	0.28999999	1.34	0	2	NA	3	37	0	1
957	57	[50,60)	0	2.03	10.56	1	1	0	3	19	0	NA
958	51	[50,60)	0	2.24	15	1	1	0	1	16	0	0
959	47	[40,50)	0	0.41999999	15	1	2	NA	2	25	1	NA
960	55	[50,60)	0	1.8200001	12.5	1	2	2	NA	16	1	NA
961	51	[50,60)	1	0.47	14.25	1	3	1	2	25	0	1
962	52	[50,60)	1	1.13	3.78	1	2	12	3	22	0	1
963	53	[50,60)	0	1.65	14.14	1	2	0	2	26	0	NA
964	53	[50,60)	0	2.6900001	14.54	1	2	0	2	NA	0	NA
965	52	[50,60)	0	0.83999997	15	1	1	0	3	8	1	1
966	57	[50,60)	0	1.59	10.4	1	1	NA	2	NA	0	NA
967	57	[50,60)	0	1.98	9.75	1	1	0	2	7	0	NA
968	52	[50,60)	0	1.78	15	1	NA	NA	NA	12	1	0
969	51	[50,60)	0	2.1900001	15	1	1	0	2	8	1	1
970	53	[50,60)	0	1.3200001	13.94	1	2	0	1	90	0	NA
971	52	[50,60)	0	2.3599999	14.59	1	1	0	3	NA	1	NA
972	50	[50,60)	0	0.34	15	1	1	0	2	17	1	1
973	51	[50,60)	0	0.87	15	1	1	0	1	NA	0	0
974	51	[50,60)	0	0.67000002	15	1	1	0	1	10	0	NA
975	57	[50,60)	0	1.95	10.35	1	2	0	2	35	0	NA
976	48	[40,50)	0	0.37	15	1	2	NA	1	25	1	0
977	50	[50,60)	0	2.8399999	15	1	1	NA	1	11	0	0
978	53	[50,60)	1	1.45	3.4000001	0	2	1	2	31	1	NA
979	53	[50,60)	1	1.92	6.3499999	1	2	NA	3	48	1	NA
980	50	[50,60)	0	0.41999999	15	1	2	0	1	5.5	0	NA
981	50	[50,60)	1	0.47999999	9.21	1	1	0	2	18	1	1
982	50	[50,60)	0	1.4	15	1	2	5	2	35	1	0
983	49	[40,50)	1	0.36000001	11.84	0	2	1	3	7	0	0
984	51	[50,60)	0	2.3699999	15	1	1	0	1	13	0	NA
985	53	[50,60)	0	2.01	14.13	0	2	1	3	35	1	1
986	55	[50,60)	0	1.21	12	1	1	0	1	8	0	NA
987	55	[50,60)	0	1.58	11.69	1	1	0	3	20	1	NA
988	48	[40,50)	0	0.47999999	15	1	1	NA	3	18	0	NA
989	52	[50,60)	0	1.08	14.2	1	1	0	1	10	0	NA
990	52	[50,60)	0	1.74	14.77	1	2	2	1	32	0	NA
991	48	[40,50)	0	0.34999999	15	1	1	NA	2	19	1	0
992	52	[50,60)	0	1.34	14.96	1	2	2	2	23	0	NA
993	54	[50,60)	1	1.33	9.5200005	1	1	0	3	32	0	NA
994	51	[50,60)	0	1.84	15	1	1	NA	2	12	0	NA
995	47	[40,50)	0	0.33000001	15	0	2	NA	3	NA	0	NA
996	52	[50,60)	0	1.0599999	14.44	1	1	0	1	9	0	NA
997	54	[50,60)	0	1.98	12.7	NA	1	0	1	13	0	NA
998	50	[50,60)	0	3.6800001	15	1	1	0	2	11	0	1
999	52	[50,60)	0	1.29	14.3	1	2	NA	2	24	1	NA
1000	51	[50,60)	1	2.1300001	8.25	1	2	1	2	15.5	0	0
1001	49	[40,50)	0	2.79	15	0	2	1	3	11	1	1
1002	54	[50,60)	0	1.62	11.75	0	2	2	3	23	1	NA
1003	51	[50,60)	0	2.3	14.8	1	2	1	2	NA	1	NA
1004	50	[50,60)	0	1.27	15	0	2	3	3	35	1	NA
1005	54	[50,60)	0	1.73	12.2	1	1	0	2	13	0	NA
1006	48	[40,50)	0	0.38	15	1	1	NA	1	11.6	0	0
1007	55	[50,60)	0	1.1900001	11.26	0	1	0	3	11	0	NA
1008	47	[40,50)	0	1.37	15	1	2	NA	3	23	1	NA
1009	50	[50,60)	0	1.17	15	1	2	2	2	10	1	NA
1010	47	[40,50)	1	0.73000002	7.0300002	1	2	NA	NA	30	0	0
1011	51	[50,60)	0	0.82999998	15	1	1	0	2	NA	1	NA
1012	49	[40,50)	1	0.40000001	2.4300001	1	1	0	2	18	1	1
1013	46	[40,50)	0	0.50999999	15	1	2	NA	2	25	1	0
1014	47	[40,50)	0	0.33000001	15	1	2	NA	3	22	0	NA
1015	54	[50,60)	0	1.35	11.93	1	1	0	2	9	0	NA
1016	53	[50,60)	0	1.0599999	12.89	0	2	0	3	35	0	NA
1017	51	[50,60)	0	1.49	14.57	1	2	1	3	11	0	NA
1018	56	[50,60)	0	1.9299999	10.03	1	1	0	2	12	0	NA
1019	49	[40,50)	0	0.41	15	1	2	15	3	25	0	0
1020	49	[40,50)	0	1	15	1	2	3	2	33	0	NA
1021	52	[50,60)	0	1.0599999	13.57	0	2	3	3	25	0	1
1022	50	[50,60)	0	2.51	15	1	1	0	2	11	1	1
1023	46	[40,50)	0	0.43000001	15	1	1	NA	NA	15	0	1
1024	48	[40,50)	0	0.41999999	15	1	1	0	2	10	0	NA
1025	48	[40,50)	1	0.40000001	6.0500002	0	2	0	2	30	0	NA
1026	47	[40,50)	0	0.38	15	1	2	1	2	17	0	0
1027	51	[50,60)	0	1.54	14.67	1	2	1	1	36	0	0
1028	46	[40,50)	0	0.40000001	15	1	2	NA	1	40	0	NA
1029	50	[50,60)	0	2.3099999	15	1	1	0	2	15	0	0
1030	51	[50,60)	0	1.87	14.27	1	1	0	2	15	1	NA
1031	48	[40,50)	0	0.44	15	1	1	NA	1	8	0	NA
1032	49	[40,50)	NA	1.36	4.0799999	1	4	1	3	25	1	0
1033	50	[50,60)	0	2.1500001	15	1	1	0	2	NA	1	NA
1034	48	[40,50)	0	0.36000001	15	1	2	NA	3	NA	0	1
1035	53	[50,60)	1	1.99	2.8399999	1	4	13	3	36	0	NA
1036	52	[50,60)	0	1.4299999	13.26	1	2	7	2	22	0	0
1037	56	[50,60)	0	1.8200001	9.6300001	1	1	0	1	7.5	0	NA
1038	51	[50,60)	0	1.36	14.5	1	2	1	2	11	1	NA
1039	54	[50,60)	0	1.14	11.44	1	1	0	2	13	1	NA
1040	46	[40,50)	0	0.41	15	0	1	NA	2	20	1	NA
1041	53	[50,60)	1	1.4299999	3.5899999	1	2	NA	3	32	0	NA
1042	47	[40,50)	1	0.38999999	1.42	1	3	1	3	20	0	NA
1043	52	[50,60)	1	1.48	2.3599999	1	2	7	2	45	1	NA
1044	48	[40,50)	0	0.34999999	15	1	2	1	2	25	0	1
1045	49	[40,50)	0	0.66000003	15	1	1	0	1	19	0	NA
1046	50	[50,60)	0	0.58999997	15	1	2	0	3	30	0	NA
1047	50	[50,60)	1	1.88	12.62	0	1	0	2	15	1	1
1048	51	[50,60)	0	1.38	14.15	1	2	1	2	14	0	1
1049	52	[50,60)	0	1.14	13.61	1	1	0	1	7	0	NA
1050	51	[50,60)	0	1.27	13.94	1	3	12	2	80	1	1
1051	54	[50,60)	0	1.4	11.31	0	2	3	3	16	0	NA
1052	45	[40,50)	0	0.44	15	1	2	NA	1	24	0	0
1053	50	[50,60)	0	2.0899999	15	1	2	4	2	12	1	1
1054	51	[50,60)	0	1.12	14.42	1	1	0	2	12	1	NA
1055	55	[50,60)	0	1.27	10.38	1	1	0	2	17	1	NA
1056	47	[40,50)	1	0.54000002	14.91	0	2	2	3	19	0	NA
1057	50	[50,60)	0	1.83	14.78	1	1	0	1	9	0	NA
1058	48	[40,50)	0	2.5699999	13	0	1	NA	3	14	0	NA
1059	55	[50,60)	0	1.4400001	10.26	NA	1	0	2	11	0	NA
1060	54	[50,60)	0	2.77	10.64	1	1	0	3	15	1	NA
1061	47	[40,50)	0	0.41	15	1	2	3	1	30	0	0
1062	45	[40,50)	0	0.67000002	15	1	1	NA	3	18	0	0
1063	49	[40,50)	0	2.54	15	1	1	0	2	20	0	NA
1064	49	[40,50)	0	0.54000002	15	1	2	0	3	23	1	1
1065	53	[50,60)	0	1.26	11.33	1	1	0	3	14	0	NA
1066	49	[40,50)	0	3.1199999	15	0	2	2	3	30	0	NA
1067	48	[40,50)	0	7.6599998	15	1	1	0	3	20	0	0
1068	45	[40,50)	1	0.37	7.4099998	1	2	NA	NA	20	0	NA
1069	53	[50,60)	0	1.25	11.37	1	1	0	3	12	1	NA
1070	49	[40,50)	0	2.24	15	1	1	0	2	16	1	1
1071	48	[40,50)	0	0.36000001	15	0	1	0	3	18	0	1
1072	50	[50,60)	0	1.3200001	10.84	1	4	5	3	44	1	NA
1073	48	[40,50)	0	0.41999999	15	1	2	0	2	39	1	0
1074	49	[40,50)	1	3.0599999	4.0300002	0	2	4	3	18	0	NA
1075	47	[40,50)	0	0.58999997	15	0	1	NA	3	NA	1	NA
1076	52	[50,60)	0	2.1099999	12.24	1	2	2	3	16	1	NA
1077	45	[40,50)	0	0.34	15	0	3	NA	3	90	1	1
1078	48	[40,50)	0	0.57999998	15	1	2	0	2	21	0	0
1079	50	[50,60)	0	1.42	14.77	1	1	0	1	18	1	NA
1080	48	[40,50)	0	0.56999999	15	1	1	0	1	13	0	0
1081	48	[40,50)	0	1.46	15	1	1	0	3	5	0	NA
1082	47	[40,50)	1	0.50999999	9.71	1	1	0	2	15	0	1
1083	46	[40,50)	1	0.41999999	1.5700001	0	1	NA	3	20	1	0
1084	51	[50,60)	0	2.05	12.99	1	2	0	2	35	0	NA
1085	51	[50,60)	0	1.86	13.12	1	1	NA	3	13	0	NA
1086	55	[50,60)	1	2.01	4.29	1	3	NA	3	48	0	NA
1087	51	[50,60)	0	1.5700001	13.36	1	2	2	3	25	0	0
1088	54	[50,60)	0	2.0799999	10.22	1	2	0	2	28	0	NA
1089	52	[50,60)	0	1.98	12.71	0	2	3	3	10	0	NA
1090	54	[50,60)	0	1.23	10.81	1	2	0	2	40	1	NA
1091	45	[40,50)	0	0.56999999	15	1	1	NA	1	15	1	1
1092	51	[50,60)	0	1.27	13.5	1	1	0	3	7	1	NA
1093	53	[50,60)	0	1.42	11.68	1	1	0	2	7	1	NA
1094	48	[40,50)	1	0.70999998	13.45	1	2	1	2	15	1	NA
1095	51	[50,60)	0	1.42	13.5	1	1	0	2	13	0	NA
1096	54	[50,60)	1	2.05	5.29	NA	3	1	3	23	0	NA
1097	44	[40,50)	0	0.36000001	15	1	2	NA	2	25	0	NA
1098	49	[40,50)	0	1.71	15	1	2	1	2	20	1	NA
1099	47	[40,50)	0	3.8800001	15	1	1	0	1	11	1	NA
1100	46	[40,50)	0	0.38999999	15	1	2	NA	2	18	0	1
1101	49	[40,50)	0	1.65	15	1	1	0	3	11	0	1
1102	43	[40,50)	1	0.88	7.1399999	1	2	NA	3	40	0	NA
1103	51	[50,60)	0	1.1900001	13.16	1	1	0	1	4	1	NA
1104	46	[40,50)	0	0.40000001	15	1	1	0	3	20	1	1
1105	49	[40,50)	1	2.6700001	4.5	1	2	13	2	26	0	1
1106	54	[50,60)	0	1.9	10.03	1	2	2	2	14	0	NA
1107	52	[50,60)	0	1.22	11.77	1	2	1	2	40	1	NA
1108	50	[50,60)	1	1.37	4.8200002	1	2	5	2	28	1	NA
1109	47	[40,50)	0	0.63	15	1	2	1	2	19	0	0
1110	50	[50,60)	0	1.03	13.4	1	2	2	1	23	1	1
1111	53	[50,60)	1	1.9400001	3.98	1	3	29	2	30	0	NA
1112	48	[40,50)	0	3.3800001	15	0	2	1	3	26	1	1
1113	48	[40,50)	0	2.72	15	0	1	0	3	16	0	1
1114	49	[40,50)	1	1.79	6.3699999	0	2	0	2	25	0	1
1115	49	[40,50)	0	2.5799999	14.84	1	2	1	1	15	1	NA
1116	47	[40,50)	0	0.67000002	0.68000001	1	2	4	3	34	0	NA
1117	53	[50,60)	0	1.4400001	10.53	1	1	0	2	20	1	NA
1118	49	[40,50)	0	0.95999998	14.7	0	2	2	3	32	0	1
1119	49	[40,50)	0	1.27	14.3	0	2	1	3	46	0	NA
1120	44	[40,50)	0	0.50999999	15	1	1	NA	NA	7	1	0
1121	45	[40,50)	0	0.33000001	15	1	2	1	2	19	0	NA
1122	50	[50,60)	0	1.25	13.86	1	1	0	2	10	1	NA
1123	45	[40,50)	0	0.63	15	1	2	NA	3	25	0	1
1124	47	[40,50)	1	3.8599999	9.0699997	1	2	5	2	40	0	NA
1125	46	[40,50)	0	0.41999999	15	1	1	0	2	19	0	1
1126	47	[40,50)	0	0.47	15	1	2	0	2	22	0	0
1127	49	[40,50)	1	1.85	13.98	1	1	0	2	14	0	NA
1128	44	[40,50)	0	0.51999998	15	0	1	NA	3	18	0	0
1129	47	[40,50)	0	1.92	15	1	2	1	1	20	0	NA
1130	47	[40,50)	0	1.2	10.94	1	2	1	2	26	1	1
1131	51	[50,60)	0	1.71	12.45	1	2	1	1	24	0	NA
1132	48	[40,50)	0	2.27	15	1	1	0	1	10	0	0
1133	43	[40,50)	1	0.94	3.5599999	NA	2	9	2	20	0	NA
1134	47	[40,50)	0	0.63	15	1	1	0	2	14	0	0
1135	53	[50,60)	1	1.74	4.9699998	0	3	8	3	86	0	NA
1136	53	[50,60)	1	2.1800001	9.5699997	1	2	2	3	29	0	NA
1137	47	[40,50)	0	0.5	15	0	1	0	3	10	0	1
1138	46	[40,50)	1	0.99000001	2.5899999	1	4	0	1	10	1	1
1139	50	[50,60)	0	1.7	13.55	1	1	0	2	15	1	NA
1140	43	[40,50)	0	0.79000002	15	1	2	NA	NA	35	1	NA
1141	45	[40,50)	0	1.15	15	1	2	NA	1	NA	1	NA
1142	52	[50,60)	1	1.7	4.2800002	1	2	1	3	20	1	NA
1143	48	[40,50)	0	2.3399999	15	1	1	0	2	13	1	1
1144	53	[50,60)	0	1.8	10.61	1	1	0	3	12	0	NA
1145	45	[40,50)	0	0.31999999	15	1	1	0	2	17	1	1
1146	48	[40,50)	0	1.61	15	0	2	5	3	25	1	NA
1147	50	[50,60)	0	2.0699999	12.79	1	2	1	1	10	0	NA
1148	47	[40,50)	0	0.52999997	15	1	2	3	2	25	0	NA
1149	53	[50,60)	0	1.95	9.9499998	0	1	0	1	15	0	NA
1150	53	[50,60)	0	2.1300001	10.49	1	1	0	1	9	0	NA
1151	46	[40,50)	0	0.44	15	1	1	0	2	14	1	1
1152	47	[40,50)	0	2.76	15	0	2	0	2	27	1	0
1153	47	[40,50)	1	2.6800001	11.62	0	2	3	3	21	0	1
1154	50	[50,60)	0	0.93000001	12.84	0	2	0	1	25	0	1
1155	49	[40,50)	0	1.01	13.63	0	1	0	3	20	1	NA
1156	46	[40,50)	0	0.33000001	15	1	2	5	2	17	1	NA
1157	43	[40,50)	0	0.70999998	15	0	2	NA	1	21	0	0
1158	46	[40,50)	0	0.92000002	15	0	2	2	3	35	0	1
1159	51	[50,60)	0	1.79	12.12	1	1	0	1	8	0	NA
1160	50	[50,60)	0	1.21	12.52	1	3	NA	2	70	0	NA
1161	43	[40,50)	0	1.75	15	0	2	NA	2	16	0	1
1162	46	[40,50)	1	0.38999999	5.8000002	0	2	2	2	30	0	0
1163	43	[40,50)	1	0.43000001	5.73	1	2	NA	2	35	0	NA
1164	51	[50,60)	0	1.3099999	12.31	1	1	0	2	17	0	NA
1165	46	[40,50)	0	3.9300001	15	0	1	0	3	16	1	1
1166	50	[50,60)	0	1.4400001	12.27	1	1	0	1	9	0	NA
1167	52	[50,60)	0	1.76	10.85	1	1	0	2	20	0	NA
1168	44	[40,50)	1	0.63	4.3200002	0	2	2	3	19	0	1
1169	47	[40,50)	0	0.61000001	11.99	1	1	0	2	18	1	0
1170	48	[40,50)	1	1.4299999	8.7299995	1	4	12	2	60	1	NA
1171	48	[40,50)	0	1.52	14.71	1	1	0	1	6	1	NA
1172	43	[40,50)	0	0.67000002	15	1	2	NA	2	28	1	0
1173	46	[40,50)	0	0.44999999	15	1	1	0	1	17	0	0
1174	42	[40,50)	1	0.40000001	7.8299999	1	2	NA	2	13	0	NA
1175	47	[40,50)	0	2.54	15	0	1	0	3	20	0	NA
1176	52	[50,60)	0	1.76	10.27	1	2	0	3	NA	0	NA
1177	50	[50,60)	0	1.45	9.1400003	1	3	NA	2	25	0	NA
1178	48	[40,50)	0	1.39	14.51	0	2	0	3	22	0	NA
1179	43	[40,50)	0	0.31	15	1	2	NA	3	27	0	0
1180	46	[40,50)	0	0.34999999	15	1	1	0	2	13	1	0
1181	45	[40,50)	1	0.88999999	5.6399999	1	2	4	3	20	0	1
1182	51	[50,60)	0	1.54	11.65	0	1	0	2	16	1	NA
1183	45	[40,50)	0	0.41	15	1	1	0	1	10	0	NA
1184	43	[40,50)	1	0.73000002	8.0500002	1	2	NA	2	19	0	1
1185	48	[40,50)	0	1.52	14.34	1	2	1	2	27	0	NA
1186	48	[40,50)	0	1.5599999	13.11	1	1	0	2	8	0	NA
1187	49	[40,50)	0	1.22	13.35	1	1	0	3	18	0	NA
1188	49	[40,50)	1	1.34	6.1199999	1	2	2	3	21	0	NA
1189	49	[40,50)	0	1.08	13.03	1	1	0	2	18	0	1
1190	43	[40,50)	0	0.69	15	0	1	NA	3	12	1	1
1191	51	[50,60)	0	1.45	11.39	1	1	0	1	16	0	NA
1192	47	[40,50)	0	1.96	15	1	1	0	1	12	0	NA
1193	50	[50,60)	0	1.7	11.91	1	2	1	3	11	0	NA
1194	44	[40,50)	0	0.76999998	15	1	2	4	3	23	0	0
1195	46	[40,50)	0	0.74000001	15	0	3	3	3	60	1	1
1196	48	[40,50)	0	1.45	14.47	1	2	1	2	22	1	NA
1197	47	[40,50)	0	1.02	15	1	2	10	2	45	1	NA
1198	48	[40,50)	0	1.71	13.92	1	2	0	2	25	1	0
1199	44	[40,50)	0	0.62	15	0	2	NA	2	25	0	NA
1200	46	[40,50)	0	0.76999998	15	1	1	NA	1	20	0	1
1201	44	[40,50)	0	0.31	15	1	1	0	2	12	0	1
1202	47	[40,50)	1	1.28	1.55	1	4	8	2	24	1	1
1203	49	[40,50)	1	2.1500001	3.98	1	2	0	3	22	0	NA
1204	43	[40,50)	0	0.34999999	15	1	1	NA	1	9	0	NA
1205	51	[50,60)	1	2.1600001	5.3200002	1	2	0	2	25	0	NA
1206	44	[40,50)	0	0.37	15	1	2	1	2	19	1	1
1207	51	[50,60)	0	2.0599999	11.08	1	2	22	NA	24	0	NA
1208	48	[40,50)	0	2.5699999	14.07	1	2	1	3	18	1	NA
1209	50	[50,60)	0	2.1600001	12.08	1	2	1	2	13	1	NA
1210	48	[40,50)	0	1.27	13.68	1	1	0	1	19	0	0
1211	44	[40,50)	1	0.54000002	8.8699999	1	1	0	2	14	0	0
1212	47	[40,50)	0	1.55	14.32	1	1	0	1	15	1	NA
1213	48	[40,50)	0	1.0700001	10.31	1	2	1	2	29	0	NA
1214	47	[40,50)	0	2.4200001	14.44	1	2	5	2	NA	1	NA
1215	50	[50,60)	0	1.24	11.75	1	1	0	2	12	0	NA
1216	50	[50,60)	0	1.24	11.38	1	2	2	3	10	0	NA
1217	46	[40,50)	0	2.02	15	1	2	0	NA	25	0	NA
1218	45	[40,50)	1	0.73000002	4.6799998	1	2	6	3	33	1	1
1219	47	[40,50)	0	1.26	13.94	1	1	0	2	10	1	1
1220	45	[40,50)	1	3.75	6.1399999	1	2	0	2	25	0	NA
1221	45	[40,50)	0	2.51	12.89	1	1	0	2	8	0	NA
1222	44	[40,50)	1	0.41999999	3.5	1	2	NA	3	25	0	1
1223	45	[40,50)	0	0.63999999	15	1	2	0	2	25	0	NA
1224	41	[40,50)	0	0.82999998	15	1	1	NA	2	16	1	NA
1225	48	[40,50)	0	1.35	13.66	1	3	8	2	80	0	0
1226	45	[40,50)	0	0.41999999	15	1	1	0	2	14	0	1
1227	50	[50,60)	1	1.26	7.6300001	0	1	0	2	8	1	NA
1228	43	[40,50)	1	0.17	5.0700002	1	2	NA	2	45	1	NA
1229	42	[40,50)	0	0.63	15	0	2	NA	3	15	0	NA
1230	51	[50,60)	1	1.88	7.7800002	1	1	0	3	17	0	NA
1231	41	[40,50)	0	0.44	15	1	2	NA	2	25	0	0
1232	43	[40,50)	1	1.38	12.43	1	1	NA	2	15	0	NA
1233	50	[50,60)	0	1.6	10.76	1	1	0	2	10.5	1	NA
1234	41	[40,50)	0	0.41999999	15	1	1	NA	2	19	1	NA
1235	47	[40,50)	0	1.26	14	0	1	0	3	15	0	NA
1236	45	[40,50)	0	0.74000001	15	1	3	8	2	52	1	1
1237	51	[50,60)	0	1.87	10.4	1	1	0	1	11	1	NA
1238	43	[40,50)	0	0.34	15	1	1	0	2	15	1	NA
1239	45	[40,50)	1	2.75	3.8199999	1	3	12	2	60	0	NA
1240	46	[40,50)	0	2.3599999	11.33	1	2	0	3	20	0	NA
1241	48	[40,50)	0	1.84	12.56	1	2	0	2	35	0	NA
1242	44	[40,50)	0	0.38	15	1	3	0	3	46	1	NA
1243	50	[50,60)	0	2.04	10.93	1	2	8	3	NA	0	NA
1244	47	[40,50)	0	1.38	13.84	0	2	0	3	31	1	1
1245	43	[40,50)	0	0.31999999	15	1	1	0	1	15	1	0
1246	43	[40,50)	0	0.31999999	15	1	1	0	1	15	0	0
1247	50	[50,60)	0	1.23	11.33	1	2	1	2	24	1	NA
1248	47	[40,50)	0	1.59	14.22	1	2	1	2	43	0	NA
1249	51	[50,60)	0	2.0899999	10.21	1	1	0	1	1	1	NA
1250	39	[30,40)	0	4.1199999	15	1	1	NA	NA	5	0	NA
1251	42	[40,50)	0	0.44	15	1	1	NA	1	22	0	NA
1252	44	[40,50)	1	0.41999999	8.7799997	1	2	2	2	24	0	NA
1253	43	[40,50)	1	0.41999999	2.03	0	2	14	3	24	0	1
1254	46	[40,50)	1	1.35	2.3900001	1	2	0	3	25	0	NA
1255	47	[40,50)	0	0.94999999	13.32	1	2	3	3	22	0	1
1256	44	[40,50)	0	0.41	15	1	2	0	2	22	1	1
1257	48	[40,50)	0	1.3200001	8.6400003	1	2	2	2	21	0	NA
1258	48	[40,50)	0	1.24	11.98	1	2	1	3	19	0	NA
1259	43	[40,50)	1	3.29	3.71	0	2	1	2	14	1	NA
1260	48	[40,50)	0	1.42	12.31	1	1	0	2	10	0	NA
1261	50	[50,60)	0	1.11	10.37	1	1	NA	2	12.5	0	NA
1262	40	[40,50)	1	0.44999999	11.07	1	1	NA	1	17	0	0
1263	49	[40,50)	0	2.0799999	11.11	1	1	0	2	10	0	NA
1264	46	[40,50)	0	1.66	10.4	1	1	NA	3	12	1	1
1265	44	[40,50)	1	3.22	3.9000001	1	3	14	2	26	0	NA
1266	47	[40,50)	0	1.1799999	12.72	1	1	0	2	17	1	NA
1267	47	[40,50)	0	1.87	12.61	NA	1	0	3	18	0	NA
1268	41	[40,50)	0	0.56	15	1	2	NA	2	10	1	0
1269	46	[40,50)	0	1.1900001	13.54	1	1	0	3	19	1	0
1270	45	[40,50)	1	1.8200001	6.8400002	1	2	3	1	22	0	1
1271	50	[50,60)	0	1.59	10.41	1	2	2	2	17	1	NA
1272	48	[40,50)	0	1.84	11.79	1	1	NA	NA	15	0	NA
1273	49	[40,50)	1	0.82999998	6.9200001	0	1	NA	2	10	1	NA
1274	47	[40,50)	0	2.8099999	12.6	0	1	NA	2	13	1	NA
1275	44	[40,50)	0	1.21	15	1	1	0	3	20	0	1
1276	43	[40,50)	0	3.8099999	15	1	NA	NA	NA	NA	0	NA
1277	39	[30,40)	0	1.21	15	0	2	NA	3	42	1	1
1278	50	[50,60)	0	2.1500001	10.16	1	1	0	1	17	1	NA
1279	42	[40,50)	0	0.41999999	15	1	1	0	2	2	1	0
1280	44	[40,50)	0	0.56	15	1	2	3	2	33	0	NA
1281	43	[40,50)	0	0.34999999	15	1	1	0	2	13	0	1
1282	48	[40,50)	0	1.1900001	11.69	0	3	0	3	29	1	NA
1283	45	[40,50)	0	0.73000002	15	1	1	0	3	9	0	1
1284	48	[40,50)	0	1.25	11.37	1	2	3	3	16	0	NA
1285	46	[40,50)	1	1.33	4.2800002	1	1	0	3	16	0	1
1286	43	[40,50)	0	2.24	15	1	2	1	3	25	0	0
1287	40	[40,50)	0	0.30000001	15	1	2	NA	NA	22	1	NA
1288	40	[40,50)	0	0.89999998	15	1	1	NA	1	15	0	0
1289	44	[40,50)	0	2.6300001	15	1	1	NA	1	9	0	NA
1290	47	[40,50)	0	1.75	12.56	1	2	1	2	NA	0	NA
1291	42	[40,50)	1	0.46000001	1.97	1	2	1	2	11	1	0
1292	43	[40,50)	0	0.89999998	15	1	2	6	2	40	0	0
1293	49	[40,50)	0	1.65	9.6800003	1	1	0	2	6	0	NA
1294	46	[40,50)	0	1.16	13.02	0	2	1	3	18	1	1
1295	44	[40,50)	0	2.1500001	15	1	2	1	1	10	0	NA
1296	42	[40,50)	0	0.43000001	15	0	2	14	3	18.299999	0	1
1297	41	[40,50)	0	0.44	15	1	2	0	3	25	0	0
1298	41	[40,50)	0	0.44	15	1	1	NA	1	10	0	1
1299	46	[40,50)	0	2.0999999	12.74	1	1	0	2	18	0	NA
1300	48	[40,50)	1	1.13	5.6199999	1	2	0	3	22	0	NA
1301	42	[40,50)	0	2.5799999	13.06	1	2	3	2	12	1	NA
1302	44	[40,50)	0	1.53	14.49	1	2	3	3	24	0	0
1303	43	[40,50)	0	1.62	15	1	2	0	3	35	1	NA
1304	46	[40,50)	0	1.49	12.75	1	2	NA	3	36	0	NA
1305	42	[40,50)	1	0.31	0.94	0	2	1	NA	22	0	1
1306	42	[40,50)	0	0.85000002	15	1	2	3	1	22	0	0
1307	46	[40,50)	0	1.24	13.03	0	2	2	3	15	0	1
1308	40	[40,50)	1	0.51999998	8.2399998	1	2	3	2	20	1	0
1309	44	[40,50)	0	1.9299999	14.45	1	1	0	2	10	0	NA
1310	41	[40,50)	1	0.72000003	2.9200001	1	2	5	3	10	1	0
1311	44	[40,50)	0	2.3099999	14.86	0	2	0	3	NA	0	NA
1312	47	[40,50)	0	2.0699999	11.54	1	2	0	2	32	0	NA
1313	48	[40,50)	0	1.48	10.28	1	1	0	1	7	0	NA
1314	43	[40,50)	0	3.3199999	15	1	1	0	2	9	0	NA
1315	47	[40,50)	0	2.21	11.92	1	2	1	2	24	1	NA
1316	43	[40,50)	0	1.99	15	1	2	5	3	26	0	NA
1317	43	[40,50)	0	2.3199999	15	1	2	0	2	25	1	1
1318	41	[40,50)	0	0.34	15	1	2	1	2	18	1	NA
1319	46	[40,50)	0	1.87	12.69	1	2	1	2	20	1	NA
1320	41	[40,50)	1	1	1.58	0	2	3	3	20	0	NA
1321	39	[30,40)	1	0.37	9.3199997	1	2	NA	3	23	0	1
1322	42	[40,50)	0	1.25	15	1	1	0	2	20	0	NA
1323	46	[40,50)	1	1.67	8.1499996	1	2	0	1	22	0	NA
1324	45	[40,50)	0	1.2	13.28	1	1	0	2	12	0	0
1325	40	[40,50)	0	0.38999999	15	0	1	0	3	16	0	0
1326	44	[40,50)	0	1.15	13.74	1	2	0	3	24	1	1
1327	46	[40,50)	1	2.04	2.9400001	0	2	1	3	23	0	NA
1328	42	[40,50)	0	0.75999999	15	1	2	2	2	40	0	NA
1329	46	[40,50)	0	1.5700001	12.38	1	2	1	2	10	1	NA
1330	45	[40,50)	0	1.51	12.97	1	2	0	3	30	0	NA
1331	37	[30,40)	0	0.27000001	15	0	2	NA	3	26	0	0
1332	46	[40,50)	1	1.75	3.74	NA	3	7	2	50	0	NA
1333	41	[40,50)	0	0.99000001	15	0	2	3	3	23	0	1
1334	44	[40,50)	0	1.58	14.17	1	1	0	3	12	1	0
1335	42	[40,50)	0	2.1900001	15	1	1	0	3	13	0	1
1336	45	[40,50)	0	1.72	12.44	0	1	0	3	15	1	0
1337	39	[30,40)	0	0.34999999	15	1	2	NA	2	19	0	NA
1338	45	[40,50)	0	1.49	12.48	1	1	0	2	18	1	NA
1339	42	[40,50)	1	1.7	3.03	0	3	8	3	80	1	NA
1340	39	[30,40)	0	0.38	0.74000001	1	2	1	NA	22.9	1	NA
1341	40	[40,50)	0	0.36000001	15	1	2	1	2	11	0	0
1342	45	[40,50)	0	1.97	12.97	1	1	0	3	15	0	NA
1343	44	[40,50)	0	0.94999999	13.5	0	2	2	3	27	1	1
1344	37	[30,40)	1	0.41999999	10.66	1	1	NA	2	20	0	NA
1345	46	[40,50)	0	1.95	11.81	1	2	1	2	14	0	NA
1346	47	[40,50)	0	1.8200001	10.35	0	1	0	3	16	1	NA
1347	44	[40,50)	0	1.16	13.51	0	2	0	3	22	0	NA
1348	42	[40,50)	0	4.4899998	15	1	2	2	2	NA	1	NA
1349	41	[40,50)	0	0.69	15	1	1	0	3	11	1	1
1350	47	[40,50)	1	1.6900001	4.6399999	1	2	2	3	30	1	NA
1351	42	[40,50)	0	3.2	15	1	NA	NA	NA	NA	1	NA
1352	40	[40,50)	0	0.38	15	1	1	0	2	11	0	0
1353	39	[30,40)	0	0.51999998	15	1	2	1	3	30	1	NA
1354	43	[40,50)	0	1.85	13.68	1	1	0	3	17	0	NA
1355	42	[40,50)	0	2.02	15	0	2	1	3	20	1	NA
1356	38	[30,40)	1	0.43000001	9.4899998	1	2	NA	2	14	1	0
1357	43	[40,50)	1	1.12	5.6100001	1	2	4	2	21	1	NA
1358	43	[40,50)	0	1.59	13.63	1	1	0	2	12	0	0
1359	44	[40,50)	0	1.39	13.42	1	2	4	3	23	1	NA
1360	47	[40,50)	0	1.53	10.43	1	2	1	2	12	1	NA
1361	43	[40,50)	0	1.4400001	9.8999996	NA	2	NA	3	19	0	0
1362	37	[30,40)	1	0.52999997	2.01	1	2	NA	2	45	0	NA
1363	38	[30,40)	0	1.05	15	1	2	NA	2	28	1	0
1364	44	[40,50)	0	1.3200001	13.34	1	1	0	2	16	0	0
1365	41	[40,50)	0	1.16	15	1	2	0	2	31	0	NA
1366	38	[30,40)	1	0.37	2.6700001	0	2	NA	2	36	0	1
1367	43	[40,50)	1	1.51	6.6500001	1	2	1	3	21	0	1
1368	41	[40,50)	0	0.5	15	0	1	0	3	19	0	NA
1369	37	[30,40)	1	0.81	10.56	1	2	NA	3	12.8	0	NA
1370	39	[30,40)	0	0.44	15	1	2	2	3	14.5	0	0
1371	40	[40,50)	1	0.56999999	4.1100001	1	2	0	2	25	1	NA
1372	43	[40,50)	0	1.99	10.8	1	1	0	1	9	1	NA
1373	46	[40,50)	0	2.3699999	10.39	0	2	0	3	50	1	NA
1374	42	[40,50)	0	1.11	14.2	0	1	0	3	16	0	0
1375	40	[40,50)	0	0.63999999	15	1	1	0	2	16	0	0
1376	39	[30,40)	0	0.63	15	1	2	1	3	45	1	NA
1377	42	[40,50)	0	1.4	14.55	1	2	0	3	3.5	0	NA
1378	41	[40,50)	0	1.71	15	1	2	0	2	25	0	0
1379	39	[30,40)	1	0.49000001	13.69	1	2	5	2	22	0	0
1380	41	[40,50)	0	2.3299999	14.85	1	2	0	2	22	1	NA
1381	43	[40,50)	1	1.6900001	3.1400001	1	2	1	3	22	1	NA
1382	41	[40,50)	0	1.37	14.8	1	1	0	1	6	0	1
1383	38	[30,40)	1	0.38	6.27	0	NA	NA	2	19	0	0
1384	45	[40,50)	0	1.78	10.73	1	1	0	3	15	1	NA
1385	43	[40,50)	1	0.94999999	7.1300001	0	2	4	3	30.9	0	NA
1386	39	[30,40)	0	3.1800001	15	1	NA	NA	NA	22	1	NA
1387	44	[40,50)	0	1.26	12.19	1	3	1	2	50	1	NA
1388	43	[40,50)	0	1.5700001	12.63	1	1	0	2	NA	0	NA
1389	46	[40,50)	0	1.71	10.16	0	1	0	3	8.6000004	1	NA
1390	41	[40,50)	1	1.86	9.1400003	1	2	0	2	30	0	NA
1391	39	[30,40)	0	0.72000003	15	1	2	0	3	25	0	0
1392	39	[30,40)	0	0.80000001	15	1	2	1	3	20	0	1
1393	37	[30,40)	0	0.41	0.79000002	1	2	NA	2	38	0	NA
1394	42	[40,50)	1	1.65	9.5299997	1	2	3	3	14	1	1
1395	46	[40,50)	0	1.36	9.1800003	1	1	0	2	10.6	1	NA
1396	43	[40,50)	0	1.52	12.52	1	1	NA	2	13	1	NA
1397	44	[40,50)	0	1.98	11.07	1	2	0	3	17	0	NA
1398	43	[40,50)	0	1.3200001	12.17	0	2	0	3	26	1	NA
1399	42	[40,50)	0	1.08	13.11	1	2	2	2	12	1	NA
1400	41	[40,50)	0	1.04	14.3	1	2	0	2	25	1	NA
1401	40	[40,50)	0	2.77	15	1	1	0	2	NA	1	NA
1402	42	[40,50)	0	1.0599999	13.38	1	2	2	2	16	1	1
1403	40	[40,50)	0	0.70999998	15	0	2	0	3	43	0	1
1404	37	[30,40)	1	0.38	11.35	1	1	NA	3	14	0	0
1405	39	[30,40)	0	0.98000002	15	1	1	NA	1	18	1	1
1406	37	[30,40)	0	0.28	15	1	1	NA	1	20	1	1
1407	41	[40,50)	0	1.41	13.8	1	2	10	3	19	0	0
1408	40	[40,50)	0	4.5999999	15	1	NA	NA	NA	NA	1	NA
1409	41	[40,50)	0	1.4	14.13	1	1	0	3	20	1	1
1410	38	[30,40)	0	2.8199999	15	1	2	1	1	25	1	0
1411	44	[40,50)	0	2.01	11.1	1	3	12	3	63	0	NA
1412	37	[30,40)	0	0.66000003	15	1	2	NA	2	20	1	1
1413	41	[40,50)	0	2.0699999	13.89	1	2	1	3	23	0	0
1414	35	[30,40)	0	3.22	15	1	NA	NA	NA	NA	0	NA
1415	44	[40,50)	0	1.95	11.03	0	1	0	3	30	0	NA
1416	37	[30,40)	0	0.38999999	15	1	2	NA	2	NA	0	NA
1417	39	[30,40)	1	2.1300001	4.4899998	1	1	0	3	20	1	NA
1418	41	[40,50)	1	1.63	2.47	0	1	0	2	15	0	1
1419	36	[30,40)	0	0.56	15	1	1	NA	NA	15	1	NA
1420	44	[40,50)	0	1.76	10.55	1	2	1	2	35	1	NA
1421	38	[30,40)	1	2.72	6.8800001	1	2	1	2	29	1	1
1422	43	[40,50)	0	2.0799999	11.06	1	1	0	2	14	1	NA
1423	37	[30,40)	1	0.54000002	3.3199999	0	2	3	3	19	0	1
1424	39	[30,40)	0	0.95999998	15	1	1	0	2	14	0	1
1425	43	[40,50)	0	1.3200001	10.95	0	1	0	3	18	1	NA
1426	36	[30,40)	0	0.55000001	15	1	2	NA	3	30	0	NA
1427	43	[40,50)	0	1.8	11.54	1	1	0	3	12	0	NA
1428	36	[30,40)	0	0.47	15	1	1	NA	1	12	1	0
1429	40	[40,50)	0	1.87	13.65	1	1	0	1	7	1	NA
1430	40	[40,50)	0	1.0700001	13.61	0	2	2	3	42	1	1
1431	39	[30,40)	0	1.38	14.78	1	2	5	3	35.5	1	NA
1432	35	[30,40)	1	0.80000001	2.54	0	2	15	2	NA	0	NA
1433	39	[30,40)	1	2.5899999	6.5999999	1	2	2	2	NA	0	NA
1434	43	[40,50)	0	1.96	11.04	0	1	0	3	19	1	NA
1435	43	[40,50)	0	1.4299999	10.32	1	2	1	1	13	0	NA
1436	36	[30,40)	1	0.41	14.65	1	1	0	3	18	0	0
1437	39	[30,40)	0	2.1800001	14.86	0	1	0	3	11	1	NA
1438	37	[30,40)	0	1.14	15	1	2	1	1	17	0	NA
1439	34	[30,40)	0	0.5	15	1	1	NA	2	6	0	NA
1440	41	[40,50)	0	1.73	12.5	1	2	0	1	26	0	NA
1441	36	[30,40)	0	3.21	15	1	NA	NA	NA	9	1	NA
1442	41	[40,50)	0	1.79	12.65	1	1	NA	3	18	1	NA
1443	37	[30,40)	0	0.34	15	1	2	1	2	13	0	0
1444	33	[30,40)	1	0.34	12.59	1	2	NA	3	NA	1	1
1445	34	[30,40)	0	0.54000002	15	1	2	NA	1	8	1	1
1446	43	[40,50)	1	1.67	3.6900001	1	2	2	3	30	0	NA
1447	35	[30,40)	1	0.5	5.8099999	1	2	6	2	30	1	NA
1448	36	[30,40)	0	1.14	15	0	2	0	3	21	0	NA
1449	36	[30,40)	0	0.50999999	15	1	2	0	3	22	0	NA
1450	38	[30,40)	0	1.73	14.48	1	1	0	2	11	0	NA
1451	41	[40,50)	0	2.3	11.81	1	1	0	2	17	1	NA
1452	41	[40,50)	0	1.6	11.44	1	2	3	2	19	1	NA
1453	37	[30,40)	0	0.88	15	0	2	2	3	24	0	NA
1454	42	[40,50)	0	1.77	10.81	1	2	0	3	24	1	NA
1455	41	[40,50)	0	1.48	11.62	1	2	2	2	21	0	NA
1456	36	[30,40)	0	0.95999998	15	1	2	6	3	18	1	NA
1457	32	[30,40)	0	1.26	15	1	2	1	NA	30	0	NA
1458	42	[40,50)	0	1.4	10.15	1	1	0	2	11	1	NA
1459	42	[40,50)	0	2.0799999	10.2	1	2	5	2	28	1	NA
1460	39	[30,40)	1	1.02	10.65	1	2	5	2	20	0	1
1461	36	[30,40)	0	2.8699999	15	1	1	0	3	15	1	NA
1462	41	[40,50)	1	1.11	7.27	1	2	1	3	41	0	NA
1463	41	[40,50)	0	1.1	10.38	1	2	1	3	30	1	NA
1464	33	[30,40)	0	0.47	15	1	1	NA	3	13.5	1	1
1465	36	[30,40)	0	2.47	15	0	2	0	3	23	1	1
1466	32	[30,40)	0	2.2	15	1	1	NA	1	10	0	NA
1467	40	[40,50)	0	1.45	11.38	1	2	3	2	25	0	NA
1468	41	[40,50)	0	2.0999999	10.85	1	2	2	3	18	1	NA
1469	35	[30,40)	0	0.93000001	15	0	3	3	3	55	0	0
1470	34	[30,40)	0	0.51999998	15	1	1	0	2	17	0	0
1471	36	[30,40)	0	1.74	15	0	2	1	2	12	1	0
1472	41	[40,50)	0	1.4400001	10.55	0	2	0	3	22	0	NA
1473	40	[40,50)	1	1.1	5.8000002	1	2	0	3	29	1	NA
1474	35	[30,40)	0	0.87	15	0	2	1	2	30	0	1
1475	34	[30,40)	0	7.7800002	7.7800002	1	NA	NA	NA	NA	1	1
1476	37	[30,40)	0	1.51	14.11	1	1	0	2	18	1	0
1477	35	[30,40)	0	1.2	15	1	2	3	2	22	1	NA
1478	41	[40,50)	0	1.84	10.12	1	2	2	3	19	0	NA
1479	33	[30,40)	1	0.56	11.73	1	2	2	NA	10	0	NA
1480	30	[30,40)	0	0.5	15	1	2	3	2	25	1	NA
1481	35	[30,40)	0	1.15	14.85	0	1	0	3	11	1	0
1482	32	[30,40)	1	0.34	1.66	0	2	NA	3	25	0	NA
1483	36	[30,40)	0	1.4299999	13.56	1	2	3	3	18	1	NA
1484	32	[30,40)	0	0.52999997	15	0	2	0	3	26	1	1
1485	36	[30,40)	0	1.03	13.38	1	1	0	1	13	0	NA
1486	34	[30,40)	0	2.4200001	15	1	2	3	2	7	0	1
1487	37	[30,40)	0	1.8099999	12.83	0	2	1	3	7	0	NA
1488	36	[30,40)	0	1.9	13.13	1	3	7	3	NA	0	NA
1489	31	[30,40)	0	0.34	15	1	2	2	3	16	0	0
1490	30	[30,40)	0	0.31	15	0	2	NA	3	22	0	1
1491	34	[30,40)	0	0.89999998	13.27	1	1	0	1	3	0	NA
1492	30	[30,40)	1	0.41	3.47	0	2	NA	3	12	0	0
1493	37	[30,40)	0	1.65	10.74	1	1	0	1	11	0	NA
1494	31	[30,40)	0	3.3399999	15	1	2	1	2	19	1	NA
1495	32	[30,40)	1	0.97000003	2.27	1	2	1	3	20	1	NA
1496	33	[30,40)	0	1.85	14.13	1	2	2	2	10	1	0
1497	34	[30,40)	1	1.03	2.28	0	2	1	3	30	1	1
1498	35	[30,40)	0	1.36	11.46	1	2	1	3	16	0	NA
1499	30	[30,40)	0	1.05	15	1	2	1	3	34	1	1
1500	32	[30,40)	0	1.6	14.91	0	2	3	3	16	0	NA
1501	36	[30,40)	0	2.3900001	10.97	1	1	0	2	9	1	NA
1502	27	[20,30)	1	0.79000002	5.0100002	1	2	NA	2	16	1	NA
1503	27	[20,30)	0	0.91000003	15	1	1	0	2	15	1	NA
1504	28	[20,30)	0	0.41	15	1	1	NA	2	17	1	0
1505	33	[30,40)	1	1.74	8.6800003	1	2	1	2	26	1	NA
1506	32	[30,40)	0	1.78	13.58	1	2	1	2	25	0	NA
1507	25	[20,30)	0	0.83999997	15	1	1	NA	3	20	1	0
1508	29	[20,30)	0	1.16	14.87	1	1	0	2	16	1	1
1509	27	[20,30)	0	0.34999999	15	1	1	0	2	17	1	NA
1510	26	[20,30)	0	0.36000001	15	1	2	1	3	15	0	0
1511	30	[30,40)	0	1.8099999	12.5	0	1	0	3	6	1	NA
1512	29	[20,30)	0	1.22	12.53	1	1	0	2	10	0	NA
1513	23	[20,30)	0	2.0999999	15	0	1	0	3	20	0	NA
1514	53	[50,60)	0	5.1399999	15	1	2	NA	NA	15	0	0
1515	52	[50,60)	0	5.1199999	15	1	1	NA	NA	9	1	NA
1516	52	[50,60)	0	4.9200001	15	1	1	NA	2	10.5	1	1
1517	54	[50,60)	0	4.0700002	15	0	2	NA	3	35	1	0
1518	53	[50,60)	1	3.99	13.86	1	2	NA	1	35	0	NA
1519	52	[50,60)	0	4.9099998	15	1	1	NA	NA	15	0	NA
1520	53	[50,60)	0	4.29	15	1	1	NA	2	20	1	1
1521	52	[50,60)	1	3.54	3.78	1	2	NA	2	30	1	1
1522	51	[50,60)	1	4.5700002	9.8299999	1	2	NA	NA	50	0	NA
1523	54	[50,60)	0	2.5699999	15	1	2	NA	2	20	1	0
1524	50	[50,60)	0	5.5599999	15	1	2	NA	NA	11	0	NA
1525	50	[50,60)	0	5.2800002	15	0	1	NA	NA	18	0	1
1526	51	[50,60)	0	4.6999998	15	1	1	NA	NA	8	1	NA
1527	50	[50,60)	0	6.1199999	10.63	1	2	NA	NA	18	0	0
1528	53	[50,60)	0	2.23	14.6	1	2	NA	NA	17	0	NA
1529	51	[50,60)	0	4.0799999	15	1	1	NA	2	NA	1	1
1530	50	[50,60)	1	4.6300001	13.2	1	2	NA	NA	30	0	1
1531	51	[50,60)	1	3.4100001	7.5	1	2	NA	2	10	1	0
1532	53	[50,60)	0	2.49	15	1	1	NA	2	15	0	NA
1533	51	[50,60)	0	3.4000001	15	1	1	NA	2	13	0	0
1534	53	[50,60)	1	1.51	3.51	0	2	NA	3	26	0	NA
1535	54	[50,60)	0	0.94	15	1	2	NA	2	23	0	0
1536	50	[50,60)	0	3.8800001	12.11	1	1	NA	2	17	0	1
1537	53	[50,60)	0	1.78	15	0	2	NA	NA	30	0	NA
1538	51	[50,60)	1	2.9100001	8.4499998	1	2	NA	NA	20	1	1
1539	53	[50,60)	0	1.76	15	1	2	NA	3	21	1	0
1540	50	[50,60)	0	4.3000002	15	1	2	NA	NA	30	1	1
1541	53	[50,60)	1	1.55	2.4200001	0	1	NA	1	20	0	1
1542	50	[50,60)	0	3.72	15	1	1	NA	3	15	0	0
1543	53	[50,60)	1	1.49	1.59	0	2	NA	3	40	0	1
1544	49	[40,50)	0	4.8699999	15	1	1	NA	2	NA	0	1
1545	53	[50,60)	0	1.13	15	1	NA	NA	3	NA	0	0
1546	53	[50,60)	0	1.53	15	1	1	NA	1	10.1	1	0
1547	49	[40,50)	0	4.3699999	15	1	1	NA	NA	13	0	1
1548	48	[40,50)	1	5.3699999	13.35	1	1	NA	3	10	0	NA
1549	50	[50,60)	0	3.6600001	15	1	1	NA	1	15	0	NA
1550	52	[50,60)	0	1.35	15	0	2	NA	3	23	0	1
1551	52	[50,60)	0	1.2	15	1	1	NA	1	12	0	1
1552	48	[40,50)	0	4.4400001	15	1	2	NA	NA	25	1	NA
1553	47	[40,50)	0	6.7399998	15	1	1	NA	NA	1.8	1	1
1554	51	[50,60)	0	1.21	15	1	1	NA	NA	11	0	1
1555	50	[50,60)	1	1.85	2.1300001	0	1	NA	3	19	1	1
1556	51	[50,60)	0	0.80000001	15	1	1	NA	2	17	1	1
1557	49	[40,50)	0	2.6600001	15	1	1	NA	NA	18	1	0
1558	46	[40,50)	0	6.5700002	15	1	1	NA	2	20	1	1
1559	47	[40,50)	0	5.1599998	15	1	1	NA	NA	18	0	0
1560	51	[50,60)	0	1.21	15	1	1	NA	1	20	0	0
1561	51	[50,60)	0	1.1	15	1	2	NA	1	30	1	1
1562	49	[40,50)	0	2.8800001	15	1	1	NA	NA	14	0	1
1563	46	[40,50)	0	5.6900001	15	1	2	NA	NA	25	0	NA
1564	47	[40,50)	0	3.8499999	15	1	1	NA	2	20	0	0
1565	50	[50,60)	0	1.49	15	1	2	NA	2	35	1	0
1566	49	[40,50)	0	2.49	15	1	2	NA	2	15	0	0
1567	49	[40,50)	1	2.0799999	7.3800001	0	1	0	3	NA	0	1
1568	54	[50,60)	0	2.75	15	1	1	0	1	10	0	0
1569	50	[50,60)	0	1.1900001	15	1	1	NA	1	12	1	0
1570	53	[50,60)	0	3.3499999	15	1	2	1	2	19	1	NA
1571	50	[50,60)	0	1.13	15	1	1	NA	2	1	1	NA
1572	48	[40,50)	0	2.0799999	15	1	1	NA	2	12	0	0
1573	45	[40,50)	1	4.8899999	11.23	1	1	NA	2	NA	1	1
1574	49	[40,50)	0	1.8	15	1	2	NA	1	25	1	1
1575	49	[40,50)	1	1.6799999	9.3699999	1	1	NA	1	18	0	NA
1576	49	[40,50)	0	1.6799999	15	1	2	NA	1	NA	0	NA
1577	56	[50,60)	0	1.17	14.32	1	1	0	2	19	1	NA
1578	49	[40,50)	0	1.15	15	1	1	NA	2	15	0	0
1579	46	[40,50)	1	3.49	7.9000001	0	2	NA	3	30	0	0
1580	48	[40,50)	0	1.22	15	1	2	NA	3	9	1	1
1581	49	[40,50)	0	1.0700001	15	0	1	NA	3	15	1	1
1582	48	[40,50)	1	1.17	3.1800001	1	2	NA	2	40	0	NA
1583	47	[40,50)	1	2.0899999	10.86	1	2	NA	2	20	1	0
1584	45	[40,50)	1	3.6500001	6.6399999	1	1	NA	NA	15	0	1
1585	47	[40,50)	0	1.97	15	1	2	NA	2	17	0	1
1586	45	[40,50)	1	3.8099999	9.9499998	1	2	NA	2	40	0	0
1587	47	[40,50)	0	1.67	15	0	1	NA	3	17	0	1
1588	43	[40,50)	0	5.3400002	15	1	1	NA	2	10	1	0
1589	47	[40,50)	1	1.6	8.0500002	1	2	NA	NA	20	1	1
1590	45	[40,50)	0	3.72	15	1	2	NA	2	40	0	1
1591	46	[40,50)	0	2.1500001	15	1	1	NA	2	15	1	NA
1592	48	[40,50)	0	1.13	15	1	1	NA	1	7.5	0	NA
1593	44	[40,50)	0	4.3200002	15	1	1	NA	NA	1	1	1
1594	46	[40,50)	0	2.26	15	1	1	NA	2	14	1	NA
1595	47	[40,50)	0	1.2	15	0	2	NA	3	19	0	NA
1596	47	[40,50)	0	0.93000001	15	1	1	NA	1	NA	0	NA
1597	46	[40,50)	0	1.76	15	1	1	NA	2	9	1	0
1598	46	[40,50)	0	1.78	15	1	2	NA	NA	25	0	0
1599	52	[50,60)	0	0.88999999	15	1	1	0	2	9	1	NA
1600	46	[40,50)	0	1.92	15	1	2	NA	3	30	0	1
1601	45	[40,50)	0	1.79	15	0	1	NA	2	20	0	1
1602	42	[40,50)	0	4.48	15	1	2	NA	2	30	0	0
1603	44	[40,50)	0	3.26	15	1	1	NA	2	16	0	0
1604	45	[40,50)	0	2	15	1	3	NA	NA	NA	0	1
1605	45	[40,50)	0	1.36	15	1	2	NA	NA	30	1	1
1606	45	[40,50)	1	1.84	4.8899999	1	2	NA	3	10	1	0
1607	50	[50,60)	0	2.21	15	0	2	8	2	40	1	NA
1608	44	[40,50)	1	1.63	3.3199999	1	2	NA	NA	40	1	1
1609	42	[40,50)	1	3.6199999	9.3500004	0	2	NA	2	30	0	1
1610	43	[40,50)	1	3.6900001	8.3800001	1	1	NA	3	NA	0	1
1611	41	[40,50)	0	4.6999998	15	1	1	NA	NA	8	1	0
1612	44	[40,50)	1	1.29	3.4300001	1	2	NA	3	35	0	NA
1613	41	[40,50)	0	3.6800001	15	0	2	NA	NA	25	1	NA
1614	40	[40,50)	0	5.1999998	15	0	2	NA	NA	22	0	0
1615	44	[40,50)	0	1.37	15	1	1	NA	2	14	1	NA
1616	40	[40,50)	0	4.7800002	15	1	2	NA	NA	NA	0	0
1617	40	[40,50)	0	4.5300002	15	0	1	NA	3	15	0	1
1618	42	[40,50)	0	3.02	15	0	1	NA	2	12	0	NA
1619	43	[40,50)	0	2.03	15	1	2	NA	3	25	0	1
1620	42	[40,50)	0	2.04	15	1	2	NA	NA	15	0	NA
1621	43	[40,50)	0	1.33	15	1	2	NA	2	13	0	NA
1622	48	[40,50)	0	2.03	15	0	1	NA	3	13	0	1
1623	42	[40,50)	1	2.26	3.48	0	1	NA	2	15	0	0
1624	43	[40,50)	0	1.0599999	15	1	2	NA	2	21	0	0
1625	42	[40,50)	0	1.1900001	15	0	2	NA	3	30	0	NA
1626	41	[40,50)	1	2.4100001	7.7399998	1	2	4	2	4	0	0
1627	38	[30,40)	0	5.29	15	0	1	NA	NA	NA	1	1
1628	42	[40,50)	0	0.97000003	15	1	1	NA	2	20	1	NA
1629	38	[30,40)	0	4.4699998	15	0	2	NA	3	20	0	0
1630	39	[30,40)	0	3.95	15	0	1	NA	3	20	1	1
1631	39	[30,40)	0	4.0999999	15	1	1	NA	2	15	0	0
1632	42	[40,50)	1	0.83999997	3.3800001	0	1	NA	2	17	0	NA
1633	36	[30,40)	0	6.46	15	1	1	NA	2	15	0	NA
1634	39	[30,40)	0	3.2	15	0	2	NA	3	13	0	0
1635	39	[30,40)	0	2.76	15	1	2	NA	1	NA	0	1
1636	45	[40,50)	0	3.3399999	15	1	2	NA	2	20	1	NA
1637	40	[40,50)	1	1.74	7.8899999	0	2	NA	2	NA	0	1
1638	40	[40,50)	1	1.86	13.89	1	1	NA	2	NA	0	NA
1639	36	[30,40)	0	4.6999998	15	0	2	NA	NA	40	0	0
1640	39	[30,40)	0	1.83	15	1	2	NA	3	9	1	1
1641	38	[30,40)	0	2.4400001	15	1	2	NA	NA	NA	0	0
1642	36	[30,40)	0	4.2399998	15	1	2	NA	2	2	1	0
1643	35	[30,40)	1	2.8299999	7.6500001	1	1	NA	2	15	0	1
1644	32	[30,40)	1	3.04	6.3400002	1	2	NA	NA	50	1	NA
1645	33	[30,40)	0	1.28	15	1	1	NA	2	NA	0	0
1646	32	[30,40)	0	2.3900001	15	0	2	NA	3	NA	1	NA
1647	32	[30,40)	0	1.3099999	15	0	1	NA	3	NA	0	NA
1648	29	[20,30)	0	4.1799998	15	1	2	NA	1	NA	0	NA
1649	69	[60,80)	0	4.4299998	15	1	2	0	2	34	1	0
1650	69	[60,80)	0	4.4299998	15	1	1	0	1	10	1	NA
1651	69	[60,80)	0	1.6	12.04	1	2	1	3	22	0	0
1652	68	[60,80)	0	2.25	15	1	2	0	2	29	0	NA
1653	64	[60,80)	0	0.37	6.7600002	0	2	NA	3	14	0	NA
1654	63	[60,80)	1	0.66000003	5.0799999	0	2	NA	3	25	0	NA
1655	66	[60,80)	0	2.8699999	10.89	1	2	0	2	40	0	0
1656	63	[60,80)	1	0.55000001	7.9000001	1	2	NA	2	15	0	1
1657	68	[60,80)	0	1.73	14.7	1	1	0	2	6	0	0
1658	68	[60,80)	0	1.34	14.31	1	2	0	2	25	0	NA
1659	68	[60,80)	1	1.37	8.21	0	2	0	3	30	1	NA
1660	63	[60,80)	0	0.64999998	15	1	1	NA	1	16	0	1
1661	62	[60,80)	0	1.08	15	1	1	NA	1	12	0	NA
1662	63	[60,80)	0	0.38	15	1	1	NA	1	17	0	0
1663	61	[60,80)	1	0.44	1.3	1	4	NA	2	16	1	NA
1664	61	[60,80)	1	0.73000002	2.5799999	0	2	NA	2	40	0	NA
1665	67	[60,80)	0	1.3	13.26	1	2	3	3	39	1	NA
1666	61	[60,80)	0	0.47	15	1	1	NA	1	5	0	NA
1667	65	[60,80)	1	1.5599999	3.3199999	1	2	15	3	20	0	0
1668	54	[50,60)	0	5.7800002	15	0	1	NA	NA	15	0	1
1669	61	[60,80)	0	1.3	5.5799999	1	2	NA	1	40	1	0
1670	62	[60,80)	1	0.31	1.2	0	2	NA	3	40	0	NA
1671	60	[60,80)	0	0.64999998	5.8899999	1	4	NA	2	20	1	NA
1672	54	[50,60)	0	5.8699999	15	1	2	NA	1	15	0	NA
1673	59	[50,60)	1	0.41	9.5500002	0	2	NA	2	23	0	1
1674	69	[60,80)	0	2.5	9.79	NA	1	0	1	13	0	NA
1675	54	[50,60)	0	6.0100002	15	1	1	NA	1	17	0	NA
1676	54	[50,60)	0	4.3000002	15	1	2	NA	NA	40	0	0
1677	69	[60,80)	0	2.45	10.15	0	2	0	2	35	0	NA
1678	61	[60,80)	0	3.52	15	0	4	6	3	NA	1	NA
1679	53	[50,60)	0	5.3200002	15	1	2	5	2	40	1	NA
1680	61	[60,80)	0	0.31999999	15	1	2	1	3	10	0	1
1681	54	[50,60)	0	3.9300001	15	1	3	NA	2	30	0	1
1682	60	[60,80)	1	0.69999999	10.23	1	2	NA	2	NA	0	NA
1683	63	[60,80)	0	1.59	15	1	1	0	2	7	1	NA
1684	61	[60,80)	1	0.36000001	4.1100001	1	2	0	3	21	0	NA
1685	53	[50,60)	0	4.6799998	12.6	1	1	NA	2	NA	0	NA
1686	59	[50,60)	0	0.76999998	15	1	2	NA	2	20	0	NA
1687	54	[50,60)	0	3.77	15	1	1	NA	2	14	0	NA
1688	53	[50,60)	0	5.48	15	1	2	NA	3	25	0	NA
1689	60	[60,80)	NA	0.75	10.87	1	2	NA	2	15	0	NA
1690	52	[50,60)	1	6.1900001	9.4700003	1	2	NA	NA	20	0	1
1691	57	[50,60)	1	0.38	1.97	1	2	NA	NA	40	1	0
1692	58	[50,60)	1	0.40000001	4.54	1	1	NA	2	20	0	NA
1693	52	[50,60)	0	5.5	15	0	1	NA	NA	50	0	NA
1694	52	[50,60)	0	4.5799999	15	0	1	NA	NA	87	1	1
1695	60	[60,80)	0	2.73	15	1	1	0	1	11	0	NA
1696	54	[50,60)	0	2.51	15	1	1	NA	2	8	0	1
1697	52	[50,60)	1	5.4699998	7.8200002	1	2	NA	NA	20	0	1
1698	53	[50,60)	1	3.53	13.1	1	1	NA	NA	13	0	NA
1699	54	[50,60)	0	3.26	15	0	1	NA	3	18	1	1
1700	52	[50,60)	0	4.46	15	1	1	NA	NA	18	0	NA
1701	54	[50,60)	0	2.75	9.04	1	2	NA	2	25	1	0
1702	66	[60,80)	0	1.3099999	11.35	NA	1	0	2	20	1	NA
1703	60	[60,80)	0	1.21	15	1	1	0	1	5	0	NA
1704	57	[50,60)	1	0.41	9.9399996	1	1	0	2	12.4	0	NA
1705	52	[50,60)	0	6.4299998	15	0	1	NA	3	14	0	NA
1706	64	[60,80)	0	2.73	12.77	1	2	2	1	16	0	NA
1707	54	[50,60)	0	2.05	15	1	1	NA	NA	15	0	NA
1708	65	[60,80)	0	0.88999999	11.42	1	2	0	3	NA	1	NA
1709	62	[60,80)	0	1.9400001	14.88	1	1	0	1	NA	0	NA
1710	60	[60,80)	1	0.63999999	4.1799998	1	2	1	3	23	0	NA
1711	61	[60,80)	0	2.1700001	15	1	2	0	2	23	1	NA
1712	60	[60,80)	0	2.99	15	1	1	0	1	NA	0	NA
1713	60	[60,80)	0	1.99	15	1	1	0	1	16	0	NA
1714	50	[50,60)	0	5.5799999	15	1	2	NA	NA	10	1	NA
1715	67	[60,80)	0	2.0899999	9.6899996	1	3	5	3	31	0	NA
1716	56	[50,60)	0	0.14	12.25	1	2	NA	3	11	1	NA
1717	50	[50,60)	0	5.5599999	15	1	3	NA	NA	90	0	NA
1718	64	[60,80)	1	2.0799999	3.6099999	0	2	1	3	8.6000004	0	NA
1719	50	[50,60)	0	6.6500001	15	1	1	NA	2	15	0	0
1720	54	[50,60)	0	2.03	15	1	2	NA	2	NA	0	NA
1721	56	[50,60)	1	0.49000001	1.49	1	2	NA	NA	30	0	0
1722	50	[50,60)	0	5.02	15	1	1	NA	1	13	0	0
1723	61	[60,80)	NA	1.83	6.27	0	1	0	3	20	0	NA
1724	57	[50,60)	1	0.44	3.4000001	0	1	0	2	18	0	NA
1725	54	[50,60)	0	1.6799999	15	1	1	NA	NA	16	0	NA
1726	51	[50,60)	0	4.6300001	15	1	1	NA	NA	8	1	NA
1727	52	[50,60)	1	3.4200001	13.7	1	1	NA	2	15	0	NA
1728	51	[50,60)	0	3.8099999	15	1	1	NA	NA	NA	0	0
1729	64	[60,80)	0	1.34	11.39	1	1	NA	2	13	1	NA
1730	67	[60,80)	0	1.61	8.25	0	1	0	2	NA	0	NA
1731	51	[50,60)	1	3.99	4.5	1	2	NA	1	29	0	NA
1732	53	[50,60)	0	2.0899999	15	0	2	NA	2	23	0	NA
1733	51	[50,60)	0	4.5100002	15	0	2	NA	3	50	0	NA
1734	61	[60,80)	0	0.91000003	14.27	1	2	0	2	30	1	NA
1735	53	[50,60)	0	2.1500001	15	0	1	NA	2	12	1	NA
1736	51	[50,60)	0	3.74	15	0	2	NA	NA	16	0	0
1737	52	[50,60)	0	3.22	15	1	1	NA	2	12	0	NA
1738	50	[50,60)	0	4.5700002	15	1	2	NA	NA	15	1	NA
1739	57	[50,60)	0	0.51999998	15	0	1	0	2	10	0	NA
1740	53	[50,60)	1	2.0799999	3.71	0	2	NA	2	NA	0	0
1741	59	[50,60)	0	2.3399999	12.76	1	2	0	2	24	0	NA
1742	60	[60,80)	1	2.0899999	12.31	1	2	0	3	23	0	1
1743	53	[50,60)	0	2.22	15	1	1	NA	3	20	0	1
1744	50	[50,60)	1	4.3699999	11.46	1	2	NA	NA	2.5	0	NA
1745	55	[50,60)	1	0.34	1.95	0	2	NA	3	22	0	NA
1746	61	[60,80)	0	0.97000003	13.63	1	1	0	2	12	0	0
1747	64	[60,80)	0	1.23	11.27	0	1	NA	3	11	0	NA
1748	52	[50,60)	1	3.3299999	12.87	1	1	NA	3	20	0	NA
1749	54	[50,60)	0	0.82999998	15	1	1	NA	3	0.89999998	0	0
1750	56	[50,60)	0	0.31999999	15	1	2	NA	3	14	0	0
1751	52	[50,60)	0	2.95	15	0	1	NA	3	19	0	NA
1752	63	[60,80)	0	1.59	11.66	1	1	0	2	20	0	NA
1753	51	[50,60)	0	3.9400001	13.4	1	1	NA	1	14	0	NA
1754	54	[50,60)	0	0.63	15	0	NA	NA	3	NA	1	NA
1755	52	[50,60)	0	2.3199999	15	0	2	NA	1	11	1	1
1756	65	[60,80)	0	2.9100001	9.1499996	1	2	2	2	45	0	NA
1757	50	[50,60)	0	4.6300001	15	0	1	NA	NA	12	0	1
1758	49	[40,50)	0	4.6599998	15	1	1	NA	1	60	0	1
1759	52	[50,60)	1	1.89	2.6300001	0	2	NA	3	21	0	1
1760	51	[50,60)	0	2.8699999	15	1	1	NA	3	NA	0	1
1761	51	[50,60)	0	3.3599999	15	1	1	NA	1	10	0	1
1762	51	[50,60)	0	3.3	15	1	2	NA	2	25	0	1
1763	52	[50,60)	0	1.63	15	1	1	NA	1	4	1	1
1764	53	[50,60)	1	1.14	3.1400001	1	2	NA	2	20	0	NA
1765	52	[50,60)	0	1.92	15	1	2	NA	NA	NA	0	NA
1766	49	[40,50)	0	4.3600001	15	1	2	NA	NA	13	0	NA
1767	57	[50,60)	0	1.3	15	1	2	4	2	14	0	NA
1768	51	[50,60)	0	3.0599999	15	1	3	NA	NA	NA	0	NA
1769	56	[50,60)	0	0.30000001	15	1	2	3	3	14	1	NA
1770	49	[40,50)	0	4.6999998	15	0	1	NA	NA	NA	0	0
1771	59	[50,60)	1	1.83	11.9	1	1	0	1	17	0	NA
1772	48	[40,50)	0	6.7600002	15	1	2	NA	1	NA	0	0
1773	49	[40,50)	0	4.9400001	15	1	1	NA	NA	NA	1	NA
1774	60	[60,80)	NA	1.75	3.45	1	1	0	3	14	1	NA
1775	49	[40,50)	0	4.3699999	15	1	NA	NA	NA	9	1	NA
1776	60	[60,80)	0	1.09	10.18	1	1	0	2	15	0	0
1777	48	[40,50)	0	5.6799998	15	0	2	NA	NA	NA	0	0
1778	53	[50,60)	0	0.88999999	15	0	2	NA	3	30	0	NA
1779	51	[50,60)	0	2.5899999	15	1	1	NA	NA	6	1	NA
1780	57	[50,60)	0	2.6900001	10.83	1	2	0	2	23	1	1
1781	57	[50,60)	1	1.8	2.5799999	1	1	0	1	10	0	NA
1782	58	[50,60)	0	1.85	14.99	1	2	2	1	26	0	0
1783	48	[40,50)	0	4.7800002	15	NA	1	NA	NA	15	1	0
1784	65	[60,80)	1	1.51	4.46	0	2	7	3	17	0	NA
1785	52	[50,60)	1	1.5599999	3.8299999	0	2	NA	2	26	0	NA
1786	50	[50,60)	0	3.27	15	1	2	NA	2	30	0	1
1787	58	[50,60)	NA	3.3	9.1700001	1	2	15	3	15	0	1
1788	51	[50,60)	0	2.03	15	1	1	NA	1	11	0	NA
1789	49	[40,50)	0	3.8599999	15	0	1	NA	2	10	1	NA
1790	51	[50,60)	1	2.3499999	2.8	0	2	NA	3	20	0	NA
1791	64	[60,80)	0	1.28	8.7399998	1	1	0	2	14	0	NA
1792	62	[60,80)	0	1.28	11.39	0	2	1	3	30	0	NA
1793	63	[60,80)	0	2.5799999	9.9499998	1	1	0	3	14	0	NA
1794	52	[50,60)	0	1.36	14.31	0	1	NA	2	15	0	1
1795	47	[40,50)	0	6.3000002	15	1	2	NA	NA	NA	1	0
1796	51	[50,60)	0	2.1500001	15	1	1	NA	2	20	1	NA
1797	48	[40,50)	0	4.5599999	15	1	NA	NA	NA	29	1	0
1798	65	[60,80)	0	1.26	8.21	1	2	2	2	16	0	NA
1799	48	[40,50)	0	4.71	15	1	2	NA	2	55	1	0
1800	49	[40,50)	0	3.6700001	15	1	1	NA	NA	14	1	NA
1801	49	[40,50)	0	4.21	15	0	1	NA	3	NA	0	NA
1802	64	[60,80)	0	1.26	8.4799995	1	1	0	1	12	0	NA
1803	47	[40,50)	0	7.1300001	15	1	1	NA	NA	20	0	NA
1804	48	[40,50)	0	4.3600001	15	1	2	NA	NA	12	1	NA
1805	49	[40,50)	0	3.6300001	15	1	2	NA	NA	20	0	NA
1806	58	[50,60)	0	1.65	14.44	1	1	0	2	18	1	0
1807	55	[50,60)	0	0.5	15	1	2	NA	2	20	0	1
1808	54	[50,60)	0	0.34	15	1	1	NA	3	10	0	NA
1809	52	[50,60)	0	0.49000001	15	0	2	NA	3	NA	0	NA
1810	47	[40,50)	0	6.2600002	15	0	1	NA	NA	35	1	NA
1811	51	[50,60)	0	1.34	4.1700001	1	NA	NA	NA	NA	1	NA
1812	47	[40,50)	0	4.6500001	15	1	1	NA	NA	20	1	1
1813	64	[60,80)	0	1.49	8.0299997	1	2	1	3	20	0	NA
1814	64	[60,80)	0	2.3	8.7399998	1	1	0	2	11	0	NA
1815	64	[60,80)	0	1.71	8.04	1	1	0	2	16.5	0	NA
1816	63	[60,80)	0	1.4299999	9.0299997	1	1	0	1	14	0	NA
1817	58	[50,60)	0	1.33	14.27	1	1	0	2	16	0	0
1818	47	[40,50)	0	5.79	15	0	1	NA	3	NA	0	NA
1819	50	[50,60)	0	2.6300001	15	0	1	NA	3	14	0	NA
1820	48	[40,50)	0	4.3000002	15	1	2	NA	2	15	1	0
1821	56	[50,60)	0	3.3299999	15	1	1	0	2	15	0	NA
1822	49	[40,50)	0	3.55	15	0	2	NA	3	30	0	NA
1823	47	[40,50)	1	5.1700001	5.3299999	1	1	NA	NA	12	0	NA
1824	51	[50,60)	0	1.05	15	0	2	NA	1	20	1	NA
1825	48	[40,50)	0	3.6900001	15	1	2	NA	2	21	1	1
1826	53	[50,60)	0	0.33000001	15	1	2	NA	2	11	0	NA
1827	48	[40,50)	0	7.04	15	1	2	NA	2	25	0	NA
1828	50	[50,60)	0	2.23	15	0	NA	NA	NA	15	0	NA
1829	50	[50,60)	0	1.61	15	1	1	NA	NA	20	0	0
1830	52	[50,60)	0	0.47	8.71	1	2	NA	NA	NA	1	NA
1831	47	[40,50)	0	4.3600001	15	0	2	NA	2	20	0	0
1832	47	[40,50)	1	4.7600002	12.71	1	1	NA	NA	15	0	1
1833	50	[50,60)	0	2.05	15	0	2	NA	3	30	0	NA
1834	49	[40,50)	1	2.54	4.2399998	1	1	NA	1	15	1	NA
1835	48	[40,50)	1	3.1800001	5.8600001	0	2	NA	3	20	0	1
1836	64	[60,80)	0	1.24	8.0600004	1	1	0	2	15	1	NA
1837	64	[60,80)	0	1.16	7.5500002	1	2	2	2	19	0	NA
1838	48	[40,50)	0	3.0899999	15	1	1	NA	1	10	1	1
1839	48	[40,50)	0	3.1300001	15	1	2	1	1	30	0	NA
1840	50	[50,60)	0	1.9400001	15	NA	1	NA	1	30	1	NA
1841	48	[40,50)	0	2.98	15	0	2	NA	NA	15	0	0
1842	48	[40,50)	1	3.76	4.5	1	1	NA	2	17	0	NA
1843	48	[40,50)	1	2.8599999	7.6100001	1	2	NA	2	35	1	0
1844	50	[50,60)	1	1.21	4.7600002	1	2	NA	3	60	0	NA
1845	47	[40,50)	0	4.04	15	1	2	NA	NA	22	1	NA
1846	49	[40,50)	0	1.98	15	1	2	NA	NA	13	0	1
1847	57	[50,60)	0	1.3200001	14.3	1	1	NA	3	2	0	NA
1848	46	[40,50)	0	5.5700002	15	1	1	NA	3	15	1	NA
1849	62	[60,80)	1	1.4299999	5.7399998	1	2	1	3	20	1	NA
1850	46	[40,50)	0	4.7399998	15	1	2	NA	2	40	0	1
1851	63	[60,80)	0	1.23	7.77	1	1	0	3	16	0	NA
1852	63	[60,80)	0	1.17	7.54	0	1	0	3	9	0	NA
1853	55	[50,60)	0	1.59	15	1	1	0	3	NA	0	NA
1854	48	[40,50)	0	2.78	15	1	2	NA	3	28	0	0
1855	52	[50,60)	0	0.34	15	0	2	4	3	35	0	NA
1856	61	[60,80)	0	2.1199999	9.7799997	1	2	1	3	26	0	NA
1857	47	[40,50)	0	3.6199999	15	1	2	NA	1	25	1	NA
1858	49	[40,50)	1	1.78	3.9200001	0	2	NA	3	15	1	1
1859	49	[40,50)	0	1.35	15	1	1	NA	3	20	0	1
1860	49	[40,50)	1	1.53	14.47	1	1	NA	2	15	0	NA
1861	48	[40,50)	0	7.6900001	15	1	2	NA	2	32	1	NA
1862	60	[60,80)	0	1.6799999	10.22	1	1	0	3	15	0	NA
1863	46	[40,50)	0	4.6900001	15	1	2	NA	2	25	0	1
1864	45	[40,50)	0	4.6500001	15	1	2	NA	NA	24	0	NA
1865	46	[40,50)	0	4.75	15	1	2	1	NA	20	0	NA
1866	54	[50,60)	1	2.6800001	10.67	1	2	4	2	18	0	1
1867	45	[40,50)	0	5.0300002	15	0	3	NA	3	25	0	0
1868	58	[50,60)	0	2.0699999	12.08	1	2	2	2	21	0	NA
1869	51	[50,60)	1	0.33000001	1.05	0	2	NA	3	11	0	NA
1870	54	[50,60)	1	0.88	9.1899996	1	4	5	2	80	1	NA
1871	46	[40,50)	1	3.7	8	1	2	NA	NA	23	1	0
1872	45	[40,50)	0	4.4899998	15	1	1	NA	NA	25	0	NA
1873	46	[40,50)	1	4.71	6.1599998	0	2	NA	3	30	1	NA
1874	62	[60,80)	0	1.21	7.96	1	1	0	2	14	0	NA
1875	49	[40,50)	0	2.0599999	7.75	1	2	NA	1	20	1	0
1876	50	[50,60)	0	0.44	15	1	2	NA	3	24	0	NA
1877	62	[60,80)	1	1.11	4.6100001	1	4	26	3	25	0	NA
1878	46	[40,50)	0	3.4100001	15	0	2	NA	3	25	0	0
1879	54	[50,60)	0	0.38	15	1	2	1	2	19	1	0
1880	48	[40,50)	0	2.27	15	1	2	NA	2	32	1	0
1881	62	[60,80)	0	1.21	7.4699998	1	1	0	2	10	0	NA
1882	45	[40,50)	0	4.6799998	15	1	2	NA	NA	40	0	0
1883	46	[40,50)	0	3.3299999	15	1	2	NA	3	40	0	0
1884	45	[40,50)	0	4.7800002	15	1	1	NA	1	14	1	NA
1885	45	[40,50)	1	4.8499999	10.62	NA	2	NA	NA	22	0	0
1886	44	[40,50)	0	5.1700001	15	1	1	NA	2	80	1	0
1887	47	[40,50)	0	2.3800001	15	1	2	NA	3	25	0	0
1888	49	[40,50)	1	1.11	2.97	1	3	NA	3	80	0	NA
1889	51	[50,60)	1	0.56999999	7.8499999	1	2	3	2	19	1	0
1890	46	[40,50)	1	3.6300001	5.5799999	0	1	NA	NA	15	1	1
1891	46	[40,50)	0	3.3900001	15	1	1	NA	1	11	0	NA
1892	56	[50,60)	NA	1.9	3.1300001	1	4	2	3	34	0	0
1893	45	[40,50)	0	4.27	15	1	1	NA	NA	NA	0	1
1894	47	[40,50)	1	2.5799999	4.0500002	1	2	NA	2	30	0	NA
1895	44	[40,50)	0	5.1399999	15	1	2	NA	NA	25	1	0
1896	61	[60,80)	1	1.36	3.1900001	0	3	20	3	26	1	NA
1897	45	[40,50)	0	4.73	15	1	2	NA	NA	12	0	NA
1898	47	[40,50)	1	2.52	6.73	1	2	NA	1	9	0	NA
1899	60	[60,80)	0	2.01	9	1	3	1	2	13	1	NA
1900	45	[40,50)	1	4.0799999	12.33	1	1	NA	NA	20	0	1
1901	44	[40,50)	0	5.5300002	15	1	1	NA	NA	10	0	NA
1902	46	[40,50)	1	3.04	3.98	1	2	NA	3	7	0	NA
1903	45	[40,50)	1	4.2800002	9.6800003	1	2	NA	2	40	1	1
1904	60	[60,80)	0	2.1199999	9.1099997	1	1	0	2	8.6000004	0	NA
1905	46	[40,50)	1	2.8499999	14.69	1	1	0	NA	20	1	NA
1906	45	[40,50)	0	4.2199998	15	1	1	NA	NA	13	0	0
1907	46	[40,50)	0	3.4100001	15	0	1	NA	3	15	1	1
1908	45	[40,50)	0	7.0999999	15	0	1	NA	NA	15	0	NA
1909	55	[50,60)	0	1.25	14.39	1	1	0	2	12	0	NA
1910	45	[40,50)	0	4.6300001	9.6899996	1	2	NA	2	30	0	NA
1911	59	[50,60)	0	2.23	9.8800001	1	1	0	1	15	1	NA
1912	50	[50,60)	0	0.31	15	1	2	NA	2	23	0	NA
1913	51	[50,60)	0	0.63999999	15	1	2	0	2	25	0	NA
1914	48	[40,50)	0	1.24	15	1	1	NA	NA	9	0	0
1915	51	[50,60)	0	0.33000001	9.9399996	1	1	0	1	12	0	1
1916	46	[40,50)	0	2.8499999	15	NA	1	NA	2	20	0	0
1917	50	[50,60)	0	0.37	15	1	2	NA	2	19	0	NA
1918	46	[40,50)	0	3.22	15	1	2	NA	3	25	1	NA
1919	51	[50,60)	1	0.34	7.6599998	1	2	0	3	30	0	1
1920	48	[40,50)	0	0.93000001	15	1	1	NA	2	17	0	NA
1921	59	[50,60)	0	2.1700001	9.71	1	2	0	2	22	0	NA
1922	49	[40,50)	0	0.94999999	15	1	2	NA	3	15	0	NA
1923	43	[40,50)	0	5.3899999	13.41	1	2	NA	3	35	0	1
1924	48	[40,50)	0	0.27000001	15	1	1	NA	1	19	0	NA
1925	46	[40,50)	0	2.3599999	15	1	1	NA	2	12	1	NA
1926	56	[50,60)	0	2.0599999	12.06	1	2	2	2	35	0	NA
1927	46	[40,50)	0	2.72	15	1	2	NA	3	25	1	0
1928	58	[50,60)	0	2.45	10.02	1	1	0	1	8	1	NA
1929	47	[40,50)	0	2.02	15	1	1	NA	2	13	1	0
1930	59	[50,60)	0	1.61	3.46	1	2	1	2	10	0	NA
1931	46	[40,50)	1	1.8	12.91	1	2	2	1	NA	0	NA
1932	47	[40,50)	0	1.33	15	1	2	NA	3	21	1	1
1933	46	[40,50)	0	2.0999999	15	0	2	NA	3	40	0	0
1934	46	[40,50)	1	2.1800001	7.6599998	1	1	NA	NA	15	1	0
1935	49	[40,50)	0	0.33000001	15	1	2	NA	1	20	0	1
1936	50	[50,60)	0	0.41999999	15	1	1	NA	2	4	0	NA
1937	47	[40,50)	0	1	15	0	2	NA	2	20	0	NA
1938	47	[40,50)	0	1.65	15	1	1	NA	3	15	0	NA
1939	48	[40,50)	1	0.88	9.5600004	0	1	NA	NA	NA	0	NA
1940	60	[60,80)	0	2.6300001	8.21	0	2	0	3	25	0	NA
1941	53	[50,60)	1	1.6799999	13.7	1	2	11	2	40	0	0
1942	42	[40,50)	0	5.6300001	15	1	2	NA	NA	20	0	NA
1943	49	[40,50)	0	0.76999998	15	1	2	NA	1	NA	0	NA
1944	48	[40,50)	1	0.57999998	3.04	1	2	NA	2	30	1	1
1945	44	[40,50)	1	3.52	5.29	1	3	NA	2	40	0	0
1946	50	[50,60)	0	0.44999999	15	1	2	NA	2	NA	1	0
1947	44	[40,50)	0	3.3	15	0	2	NA	3	NA	0	NA
1948	58	[50,60)	0	2.0599999	9.7799997	1	2	0	3	22	1	NA
1949	46	[40,50)	0	1.9400001	15	NA	2	NA	2	50	0	NA
1950	44	[40,50)	0	2.9100001	15	1	2	NA	NA	NA	0	1
1951	48	[40,50)	0	0.41999999	15	0	2	NA	3	27	0	NA
1952	44	[40,50)	0	3.3099999	15	0	1	NA	2	NA	0	1
1953	51	[50,60)	0	1.09	15	1	NA	0	2	NA	0	NA
1954	42	[40,50)	0	5.0100002	15	1	1	NA	NA	17	1	NA
1955	43	[40,50)	1	3.6900001	8.2600002	1	2	NA	1	40	0	0
1956	44	[40,50)	1	2.4400001	7.1599998	0	2	NA	1	20	0	0
1957	57	[50,60)	1	2.55	6.6900001	0	2	0	3	45	1	NA
1958	45	[40,50)	1	1.6900001	4.27	1	2	NA	2	16	1	0
1959	42	[40,50)	0	4.4200001	15	0	1	NA	NA	NA	0	NA
1960	52	[50,60)	0	1.73	14.72	1	1	0	2	9	0	NA
1961	42	[40,50)	0	4.3000002	15	1	1	NA	NA	17	0	1
1962	43	[40,50)	0	3.0599999	15	0	3	NA	NA	60	0	NA
1963	44	[40,50)	0	2.7	15	1	2	NA	2	20	0	NA
1964	45	[40,50)	0	2.48	15	1	1	NA	1	11	1	1
1965	43	[40,50)	0	3.72	15	0	2	NA	NA	30	0	NA
1966	47	[40,50)	0	0.44999999	15	1	2	NA	2	22	1	0
1967	56	[50,60)	0	2.1600001	9.6899996	1	2	1	2	20	1	NA
1968	44	[40,50)	1	2.3299999	3.04	1	2	NA	2	4	1	NA
1969	43	[40,50)	0	2.47	15	1	2	NA	2	25	0	0
1970	57	[50,60)	0	2.3099999	8.8199997	1	1	0	1	15	1	NA
1971	43	[40,50)	0	3.3599999	15	1	2	NA	1	30	1	0
1972	43	[40,50)	1	6.0100002	13.16	1	2	0	2	22	1	NA
1973	47	[40,50)	0	0.44	15	1	1	NA	2	20	1	NA
1974	43	[40,50)	0	2.3399999	15	1	2	NA	2	15	1	0
1975	53	[50,60)	1	1.0700001	3.3399999	0	2	1	3	NA	0	1
1976	47	[40,50)	0	0.38	15	1	1	NA	1	5	1	NA
1977	50	[50,60)	0	1.46	15	1	1	0	3	10	1	1
1978	51	[50,60)	0	1.78	14.57	1	1	0	1	9	0	NA
1979	51	[50,60)	1	2.1199999	6.6500001	1	2	0	2	30	0	NA
1980	51	[50,60)	0	1.33	14.31	1	2	0	3	24	0	NA
1981	44	[40,50)	0	2.01	15	1	1	NA	3	NA	0	NA
1982	51	[50,60)	0	1.92	14.72	1	1	0	2	18	1	0
1983	50	[50,60)	0	0.98000002	15	1	2	1	1	7	0	NA
1984	43	[40,50)	0	2.0699999	15	NA	1	NA	2	9	0	1
1985	47	[40,50)	0	0.20999999	15	1	2	NA	2	17	1	NA
1986	57	[50,60)	0	1.34	7.9200001	0	3	4	3	65	0	NA
1987	41	[40,50)	0	3.9200001	15	1	2	NA	2	90	0	NA
1988	43	[40,50)	1	1.87	6.3099999	1	1	NA	2	1.2	1	1
1989	51	[50,60)	0	1.45	14.74	0	2	5	3	25	0	NA
1990	51	[50,60)	1	0.93000001	0.93000001	0	2	15	3	NA	0	NA
1991	57	[50,60)	0	1.5700001	8.2799997	NA	1	0	2	11	0	NA
1992	42	[40,50)	1	4.0500002	10.17	1	1	NA	NA	NA	0	NA
1993	44	[40,50)	0	1.53	15	0	1	NA	3	11	1	NA
1994	39	[30,40)	0	5.48	15	1	2	NA	NA	30	0	0
1995	44	[40,50)	0	1.14	15	0	1	NA	3	18	1	1
1996	50	[50,60)	0	1.88	14.67	1	1	0	2	15	0	1
1997	42	[40,50)	0	2.45	15	1	2	NA	1	24	1	NA
1998	42	[40,50)	0	2.5	15	1	1	NA	NA	NA	1	0
1999	56	[50,60)	0	1.65	8.8999996	1	1	0	2	16	0	NA
[truncated: 170 more rows]
