# Supplementary material for: Expression of transglutaminase-2 (TGM2) in the prognosis of female invasive breast cancer
Source: BJC Rep. 2024 Jan 24;2:5. doi: 10.1038/s44276-023-00030-w (PMC11523935; doi:10.1038/s44276-023-00030-w)
Supplement: Supplementary file 2 — Supplementary_data [file 44276_2023_30_MOESM2_ESM.zip › tg2_manuscript_analysis.r]

library(tidyverse)
library(survival)
library(survminer)
library(tableone)
library(gap)

#############
# Read data #
#############

tg2 <- read_csv("./Outputs/tg2_data_sup.csv") 
  
###########
# Table 1 #
###########

dput(names(tg2))
## Vector of variables to summarize

myVars <- c("age_gp", "hr_status", "grade", "stage", "censor", "tg2_stroma_status")

## Vector of categorical variables that need transformation
catVars <- c("tg2_status", "age_gp", "hr_status","censor", "grade", "stage", "tg2_stroma_status")

## Create a TableOne object
tab1 <- CreateTableOne(vars = myVars, data = tg2, factorVars = catVars, 
                       strata = "tg2_status",
                       includeNA = FALSE)

print(tab1, showAllLevels = TRUE, formatOptions = list(big.mark = ","))

summary(tab1)

###############################
# Create survival time object #
###############################

surv <- with(tg2, Surv(yr_enter, fu, censor)) # Note two cases have yr_enter=fu
surv_h0 <- with(filter(tg2, hr_status==0), Surv(yr_enter, fu, censor))
surv_h1 <- with(filter(tg2, hr_status==1), Surv(yr_enter, fu, censor))

##########################
# Univariable Cox model #
##########################

tg2_status_fit <- coxph(surv ~  tg2_status, data=tg2)
tg2_status_fit

zp <- cox.zph(tg2_status_fit)
zp

###########################
# Multivariable Cox model #
###########################

tg2_fit_adj <- coxph(surv ~  tg2_status + grade + stage, data=tg2)
summary(tg2_fit_adj)

tg2_fit_int <- coxph(surv ~  tg2_status + grade + stage + tg2_status*hr_status, data=tg2)
summary(tg2_fit_int)


tg2_h0__fit_adj <- coxph(surv_h0 ~  tg2_status + stage, data=filter(tg2, hr_status==0))
summary(tg2_h0__fit_adj)

tg2_h1__fit_adj <- coxph(surv_h1 ~  tg2_status + grade + stage, data=filter(tg2, hr_status==1))
summary(tg2_h1__fit_adj)

####################
# Stroma           #
####################

tg2_st <- coxph(surv ~  tg2_stroma_status, data=tg2)
summary(tg2_st)

tg2_st_adj <- coxph(surv ~  tg2_stroma_status + grade + stage, data=tg2)
summary(tg2_st_adj)

tg2_st_int <- coxph(surv ~ grade + stage + tg2_stroma_status*hr_status, data=tg2)
summary(tg2_st_int)

tg2_st_h0 <- coxph(surv_h0 ~  tg2_stroma_status + grade + stage, data=filter(tg2, hr_status==0))
summary(tg2_st_h0)

tg2_st_h1 <- coxph(surv_h1 ~  tg2_stroma_status + grade + stage, data=filter(tg2, hr_status==1))
summary(tg2_st_h1)

#####################################
# Bayes false discovery probability #
#####################################

mydata <- tibble(theta = c(0.2923, .30575, .52749, .5819, .14235, .4679, .3828, .08717, .4691 ),
                 se = c(0.1048, .11093, .25326, .2133, .13055, .1498, .1646, .31658, .1935)) %>%
  mutate(hr = exp(-theta),
         hr_pos = exp(theta))
ORhi <- 1.5  #exp(.18)
W <- (log(ORhi)/qnorm(.975))^2

mydata$bfdp3 <- BFDP(mydata$theta, mydata$se^2, 0.5, W, logscale = TRUE)$BFDP*100
mydata$bfdp4 <- BFDP(mydata$theta, mydata$se^2, 0.2, W, logscale = TRUE)$BFDP*100
mydata$bfdp5 <- BFDP(mydata$theta, mydata$se^2, 0.1, W, logscale = TRUE)$BFDP*100
mydata$bfdp6 <- BFDP(mydata$theta, mydata$se^2, 0.05, W, logscale = TRUE)$BFDP*100

###############################
# Figure 3                    #
# KM survival by HR status    #
###############################
legend.labs <- c("Negative", "Positive")   # Labels for the legend 
legend.ti <- "TG2 status"
font.main <- 10
font.x <- 8
font.y <- 8
font.tickslab <- 8

# All cases
km_fit <- survfit(surv ~ tg2_status, data=tg2)
z <- with(tg2, Surv(fu, censor)) 
km_fit2 <- survfit(z ~ tg2_status, data=tg2)
#km_fit[[6]] <- NULL
km_fit$call <- km_fit2$call

p3a <- ggsurvplot(km_fit,
                  fun = function(y) y*100,
                  palette = "lancet",
                  font.main = font.main,
                  font.x = font.x,
                  font.y = font.y,
                  font.tickslab = font.tickslab,
                  title = "A",
                  legend = "none",
                  #legend.title = legend.ti,
                  #legend.labs = legend.labs,
                  conf.int = F,              # show confidence intervals for 
                  # point estimates of survival curves.
                  ylim = c(60,100),          # Set limits for y axis
                  xlim = c(0,15),             # present narrower X axis, but not affect
                  # survival estimates.
                  xlab = "Time in years",    # customize X axis label.
                  #surv.scale = "percent",
                  break.time.by = 1,         # break X axis in time intervals by 500.
                  ggtheme = theme_bw(),      # customize plot and risk table with a theme.
                  risk.table = TRUE,         # show risk table.
                  risk.table.fontsize = 3,
                  risk.table.y.text.col = T, # colour risk table text annotations.
                  risk.table.y.text = FALSE, # show bars instead of names in text annotations
                  risk.table.height = 0.25   # in legend of risk table
                        
)
p3a$table <- p3a$table + theme(title = element_text(size=8),
                               panel.border = element_blank(),
                               panel.grid = element_blank(),
                               axis.title = element_blank(),
                               axis.text.x = element_blank(),
                               axis.ticks.x = element_blank())
p3a

rm(km_fit, km_fit2, z)

# Hormone receptor negative
hr0 <- filter(tg2, hr_status==0)

km_fit <- survfit(surv_h0 ~ tg2_status, data=hr0)
z <- with(hr0, Surv(fu, censor)) 
km_fit2 <- survfit(z ~ tg2_status, data=hr0)
#km_fit[[6]] <- NULL
km_fit$call <- km_fit2$call

p3b <- ggsurvplot(km_fit,
                  fun = function(y) y*100,
                  palette = "lancet",
                  font.main = font.main,
                  font.x = font.x,
                  font.y = font.y,
                  font.tickslab = font.tickslab,
                  title = "B",
                  legend = "none",
                  conf.int = F, # show confidence intervals for
                                # point estimates of survival curves.
                  ylim = c(60,100),          # Set limits for y axis
                  xlim = c(0,15),             # present narrower X axis, but not affect
                  # survival estimates.
                  xlab = "Time in years",    # customize X axis label
                  break.time.by = 1,         # break X axis in time intervals by 500.
                  ggtheme = theme_bw(),      # customize plot and risk table with a theme.
                  risk.table = TRUE,         # show risk table.
                  fontsize = 3,
                  risk.table.y.text.col = T, # colour risk table text annotations.
                  risk.table.y.text = FALSE, # show bars instead of names in text annotations
                  risk.table.height = 0.25   # in legend of risk table
                         
)

p3b$table <- p3b$table + theme(title = element_text(size=8),
                               panel.border = element_blank(),
                               panel.grid = element_blank(),
                               axis.title = element_blank(),
                               axis.text.x = element_blank(),
                               axis.ticks.x = element_blank())
p3b


# Hormone receptor positive

hr1 <- filter(tg2, hr_status==1)

km_fit <- survfit(surv_h1 ~ tg2_status, data=hr1)
z <- with(hr1, Surv(fu, censor)) 
km_fit2 <- survfit(z ~ tg2_status, data=hr1)
#km_fit[[6]] <- NULL
km_fit$call <- km_fit2$call

p3c <- ggsurvplot(km_fit,
                  fun = function(y) y*100,
                  palette = "lancet",
                  font.main = font.main,
                  font.x = font.x,
                  font.y = font.y,
                  font.tickslab = font.tickslab,
                  title = "C",
                  legend = "bottom",
                  legend.title = legend.ti,
                  legend.labs = legend.labs,
                  pval = FALSE,               # show p-value of log-rank test.
                  conf.int = F,              # show confidence intervals for 
                  # point estimates of survival curves.
                  ylim = c(60,100),          # Set limits for y axis
                  xlim = c(0,15),             # present narrower X axis, but not affect
                  # survival estimates.
                  xlab = "Time in years",    # customize X axis label.
                  #surv.scale = "percent",
                  break.time.by = 1,         # break X axis in time intervals by 500.
                  ggtheme = theme_bw(),      # customize plot and risk table with a theme.
                  risk.table = TRUE,         # show risk table.
                  fontsize = 3,
                  risk.table.y.text.col = T, # colour risk table text annotations.
                  risk.table.y.text = FALSE, # show bars instead of names in text annotations
                  risk.table.height = 0.25   # in legend of risk table
)

p3c$table <- p3c$table + theme(title = element_text(size=8),
                               panel.border = element_blank(),
                               panel.grid = element_blank(),
                               axis.title = element_blank(),
                               axis.text.x = element_blank(),
                               axis.ticks.x = element_blank())
p3c

####################################
# Supp Figure 1                    #   
# KM survival by HR status: stroma #
####################################

legend.ti <- "Stroma TG2 status"

# All cases
km_fit <- survfit(surv ~ tg2_stroma_status, data=tg2)
z <- with(tg2, Surv(fu, censor)) 
km_fit2 <- survfit(z ~ tg2_stroma_status, data=tg2)
#km_fit[[6]] <- NULL
km_fit$call <- km_fit2$call

ps1a <- ggsurvplot(km_fit,
                  fun = function(y) y*100,
                  palette = "lancet",
                  font.main = font.main,
                  font.x = font.x,
                  font.y = font.y,
                  font.tickslab = font.tickslab,
                  title = "A",
                  legend = "none",
                  #legend.title = legend.ti,
                  #legend.labs = legend.labs,
                  conf.int = F,              # show confidence intervals for 
                  # point estimates of survival curves.
                  ylim = c(60,100),          # Set limits for y axis
                  xlim = c(0,15),             # present narrower X axis, but not affect
                  # survival estimates.
                  xlab = "Time in years",    # customize X axis label.
                  #surv.scale = "percent",
                  break.time.by = 1,         # break X axis in time intervals by 500.
                  ggtheme = theme_bw(),      # customize plot and risk table with a theme.
                  risk.table = TRUE,         # show risk table.
                  risk.table.fontsize = 3,
                  risk.table.y.text.col = T, # colour risk table text annotations.
                  risk.table.y.text = FALSE, # show bars instead of names in text annotations
                  risk.table.height = 0.25   # in legend of risk table
                  
)
ps1a$table <- ps1a$table + theme(title = element_text(size=8),
                               panel.border = element_blank(),
                               panel.grid = element_blank(),
                               axis.title = element_blank(),
                               axis.text.x = element_blank(),
                               axis.ticks.x = element_blank())
ps1a

rm(km_fit, km_fit2, z)

# Hormone receptor negative
hr0 <- filter(tg2, hr_status==0)

km_fit <- survfit(surv_h0 ~ tg2_stroma_status, data=hr0)
z <- with(hr0, Surv(fu, censor)) 
km_fit2 <- survfit(z ~ tg2_stroma_status, data=hr0)
#km_fit[[6]] <- NULL
km_fit$call <- km_fit2$call

ps1b <- ggsurvplot(km_fit,
                  fun = function(y) y*100,
                  palette = "lancet",
                  font.main = font.main,
                  font.x = font.x,
                  font.y = font.y,
                  font.tickslab = font.tickslab,
                  title = "B",
                  legend = "none",
                  conf.int = F, # show confidence intervals for
                  # point estimates of survival curves.
                  ylim = c(60,100),          # Set limits for y axis
                  xlim = c(0,15),             # present narrower X axis, but not affect
                  # survival estimates.
                  xlab = "Time in years",    # customize X axis label
                  break.time.by = 1,         # break X axis in time intervals by 500.
                  ggtheme = theme_bw(),      # customize plot and risk table with a theme.
                  risk.table = TRUE,         # show risk table.
                  fontsize = 3,
                  risk.table.y.text.col = T, # colour risk table text annotations.
                  risk.table.y.text = FALSE, # show bars instead of names in text annotations
                  risk.table.height = 0.25   # in legend of risk table
                  
)

ps1b$table <- ps1b$table + theme(title = element_text(size=8),
                               panel.border = element_blank(),
                               panel.grid = element_blank(),
                               axis.title = element_blank(),
                               axis.text.x = element_blank(),
                               axis.ticks.x = element_blank())
ps1b

# Hormone receptor positive

hr1 <- filter(tg2, hr_status==1)

km_fit <- survfit(surv_h1 ~ tg2_stroma_status, data=hr1)
z <- with(hr1, Surv(fu, censor)) 
km_fit2 <- survfit(z ~ tg2_stroma_status, data=hr1)
#km_fit[[6]] <- NULL
km_fit$call <- km_fit2$call

ps1c <- ggsurvplot(km_fit,
                  fun = function(y) y*100,
                  palette = "lancet",
                  font.main = font.main,
                  font.x = font.x,
                  font.y = font.y,
                  font.tickslab = font.tickslab,
                  title = "C",
                  legend = "bottom",
                  legend.title = legend.ti,
                  legend.labs = legend.labs,
                  pval = FALSE,               # show p-value of log-rank test.
                  conf.int = F,              # show confidence intervals for 
                  # point estimates of survival curves.
                  ylim = c(60,100),          # Set limits for y axis
                  xlim = c(0,15),             # present narrower X axis, but not affect
                  # survival estimates.
                  xlab = "Time in years",    # customize X axis label.
                  #surv.scale = "percent",
                  break.time.by = 1,         # break X axis in time intervals by 500.
                  ggtheme = theme_bw(),      # customize plot and risk table with a theme.
                  risk.table = TRUE,         # show risk table.
                  fontsize = 3,
                  risk.table.y.text.col = T, # colour risk table text annotations.
                  risk.table.y.text = FALSE, # show bars instead of names in text annotations
                  risk.table.height = 0.25   # in legend of risk table
)

ps1c$table <- ps1c$table + theme(title = element_text(size=8),
                               panel.border = element_blank(),
                               panel.grid = element_blank(),
                               axis.title = element_blank(),
                               axis.text.x = element_blank(),
                               axis.ticks.x = element_blank())
ps1c
